# Supplementary material for: Mapping and functional analysis of heterochromatin protein 1 phosphorylation in the malaria parasite Plasmodium falciparum
Source: Sci Rep. 2019 Nov 13;9:16720. doi: 10.1038/s41598-019-53325-9 (PMC6853920; doi:10.1038/s41598-019-53325-9)
Supplement: Supplementary file 2 — Dataset 1 [file 41598_2019_53325_MOESM2_ESM.xlsx]

## Sheet: SUMMARY_HP1 phosphopeptides
				PhosphoMotif Finder Results (www.hprd.org/phosphomotif_finder)
PfHP1-GFP IP experiment #	phosphopeptide measured	phosphorylated residue in PfHP1	PfHP1 domain	phosphorylation site motif	recognised by kinase
HP1 IP#1_$PfHs-merged$_131210	TGsDEEFEIGDILEIK	S4	pre-CD	[pS/pT]XX[E/D]	CK2
HP1 IP#1_$HP1-GFP$_131210	GYsDDENTWEPESNLIHLTTFK	S33	CD	[K/R]XX[pS/pT] or [pS/pT]XX[E/D]	PKA/PKC or CK2
	KSsRGNR	S206	CSD	[K/R]XX[pS/pT]	PKA/PKC
	NHILAPTQEDDsIK	S89	hinge	[E/D]XX[pS/pT] or [pS/pT]X[R/K]	CK1 or PKA/PKC
	NLSLsDNsLKK	S122;S125	hinge	[pS/pT]XX[S/T];[pS/pT]X[R/K]	CK1;PKA/PKC
HP1 IP#2_$PfHs-merged$_140305	TGsDEEFEIGDILEIK	S4	pre-CD	[pS/pT]XX[E/D]	CK2
	NHILAPTQEDDsIK	S89	hinge	[E/D]XX[pS/pT] or [pS/pT]X[R/K]	CK1 or PKA/PKC
	SDEEDNEsVK	S136	hinge	[E/D]XX[pS/pT] or [pS/pT]X[R/K]	CK1 or PKA/PKC
	MtGSDEEFEIGDILEIK	T2	pre-CD	[pS/pT]XX[E/D]	CK2
HP1 IP#2_$HP1-GFP$_140305	mTGsDEEFEIGDILEIK	S4	pre-CD	[pS/pT]XX[E/D]	CK2
	NHILAPTQEDDsIK	S89	hinge	[E/D]XX[pS/pT] or [pS/pT]X[R/K]	CK1 or PKA/PKC
	MtGSDEEFEIGDILEIK	T2	pre-CD	[pS/pT]XX[E/D]	CK2
	SDEEDNEsVK	S136	hinge	[E/D]XX[pS/pT] or [pS/pT]X[R/K]	CK1 or PKA/PKC
	GySDDENTWEPESNLIHLTTFK	Y32	CD	pY[A/G/S/T/E/D]	SRC
	KSDEEDNEsVK	S136	hinge	[E/D]XX[pS/pT] or [pS/pT]X[R/K]	CK1 or PKA/PKC
	sDEEDNEsVK	S129;S136	hinge	[pS/pT]XX[E/D];[E/D]XX[pS/pT] or [pS/pT]X[R/K]	CK2;CK1 or PKA/PKC
	KsDEEDNEsVK	S129;S136	hinge	[pS/pT]XX[E/D];[E/D]XX[pS/pT] or [pS/pT]X[R/K]	CK2;CK1 or PKA/PKC
HP1 IP#3_$PfHs-merged$_140528	tGSDEEFEIGDILEIK	T2	pre-CD	[pS/pT]XX[E/D]	CK2
	NEsPQWVEETNIR	S174	hinge	X[pS/pT]P or [K/R]XX[pS/pT]	GSK3/MAPK or PKA/PKC
	SDEEDNEsVK	S136	hinge	[E/D]XX[pS/pT] or [pS/pT]X[R/K]	CK1 or PKA/PKC
	NHILAPTQEDDsIK	S89	hinge	[E/D]XX[pS/pT] or [pS/pT]X[R/K]	CK1 or PKA/PKC
HP1 IP#4_$PfHs-merged$_140826	tGSDEEFEIGDILEIK	T2	pre-CD	[pS/pT]XX[E/D]	CK2
	MtGSDEEFEIGDILEIK	T2	pre-CD	[pS/pT]XX[E/D]	CK2
	GYsDDENTWEPESNLIHLTTFK	S33	CD	[K/R]XX[pS/pT] or [pS/pT]XX[E/D]	PKA/PKC or CK2
	KSDEEDNEsVK	S136	hinge	[E/D]XX[pS/pT] or [pS/pT]X[R/K]	CK1 or PKA/PKC
	NEsPQWVEETNIR	S174	hinge	X[pS/pT]P or [K/R]XX[pS/pT]	GSK3/MAPK or PKA/PKC
	NHILAPTQEDDsIK	S89	hinge	[E/D]XX[pS/pT] or [pS/pT]X[R/K]	CK1 or PKA/PKC
	MTGsDEEFEIGDILEIK	S4	pre-CD	[pS/pT]XX[E/D]	CK2
	SDEEDNEsVK	S136	hinge	[E/D]XX[pS/pT] or [pS/pT]X[R/K]	CK1 or PKA/PKC
	sDEEDNEsVK	S129;S136	hinge	[pS/pT]XX[E/D];[E/D]XX[pS/pT] or [pS/pT]X[R/K]	CK2;CK1 or PKA/PKC

## Sheet: HP1 IP#1_$PfHs-merged$_131210
Accession	Description	Score	Coverage	# Proteins	# Unique Peptides	# Peptides	# PSMs	# AAs	MW [kDa]	calc. pI
P04264	RecName: Full=Keratin, type II cytoskeletal 1;AltName: Full=67 kDa cytokeratin;AltName: Full=Cytokeratin-1; Short=CK-1;AltName: Full=Hair alpha protein;AltName: Full=Keratin-1; Short=K1;AltName: Full=Type-II keratin Kb1; - [K2C1_HUMAN]	1911.77	49.84	3	25	29	61	644	65.999	8.11865
	A2	Sequence	# PSMs	# Proteins	# Protein Groups	Protein Group Accessions	Modifications	ΔCn	IonScore	Exp Value	Charge	MH+ [Da]	ΔM [ppm]	RT [min]	# Missed Cleavages
	High	YEELQITAGR	4	2	2	P04264;P04259		0	84.45	1.75154e-07	2	1179.61	4.27689	84.3232	0
	High	WELLQQVDTSTR	2	1	1	P04264		0	76.96	1.10654e-06	2	1475.76	5.62996	108.558	0
	High	VRFLEQQNQVLQTK	4	3	2	P04264;P35908		0	71.96	1.5697e-06	2	1730.96	4.31354	88.2913	1
	High	TNAENEFVTIK	2	1	1	P04264		0	63.04	3.14591e-05	2	1265.64	4.2385	87.2482	0
	High	TLLEGEESR	2	1	1	P04264		0	49.32	0.000622758	2	1033.52	0.195111	67.1761	0
	High	THNLEPYFESFINNLR	3	1	1	P04264		0	75.72	2.08573e-06	3	1993.98	2.7892	117.835	0
	High	SLVNLGGSK	2	1	1	P04264		0	63.48	1.86229e-05	2	874.506	7.27443	76.3857	0
	High	SLDLDSIIAEVK	2	1	1	P04264		0	105.9	9.52332e-10	2	1302.72	3.42421	116.691	0
	High	SKAEAESLYQSK	1	1	1	P04264		0	45.68	0.00159669	2	1340.67	1.60592	61.1123	1
	High	SISISVAR	1	1	1	P04264		0	46.41	0.000564543	2	832.494	6.77486	76.5272	0
	High	SGGGFSSGSAGIINYQR	2	1	1	P04264		0	85.45	2.1625e-07	2	1657.8	5.49417	91.0866	0
	High	RTNAENEFVTIKK	1	1	1	P04264		0	51.58	0.000262719	3	1549.84	2.63589	71.7942	2
	High	RTNAENEFVTIK	2	1	1	P04264		0	56.98	0.000100725	2	1421.75	5.80155	79.7359	1
	High	QISNLQQSISDAEQR	4	1	1	P04264		0	96.45	1.47995e-08	2	1716.86	3.3071	93.8114	0
	High	NMQDMVEDYR	2	1	1	P04264		0	67.77	7.06871e-06	2	1300.53	3.94172	93.6554	0
	High	NmQDMVEDYR	2	1	1	P04264	M2(Oxidation)	0	57.93	6.72445e-05	2	1316.53	6.64358	74.6048	0
	High	mSGEcAPNVSVSVSTSHTTISGGGSR	2	1	1	P04264	M1(Oxidation); C5(Carbamidomethyl)	0	55.16	0.000318353	3	2581.17	3.95592	80.7573	0
	High	LNDLEDALQQAK	2	1	1	P04264		0	103.6	2.38119e-09	2	1357.7	4.94287	99.111	0
	High	LALDLEIATYR	2	6	1	P04264		0	77.22	5.32026e-07	2	1277.72	4.37693	112.449	0
	High	KQISNLQQSISDAEQR	1	1	1	P04264		0	44.34	0.00204864	3	1844.95	4.26154	85.967	1
	High	IEISELNR	1	2	2	P04264;P35908		0	60.4	4.69686e-05	2	973.536	4.29129	82.2837	0
	High	GSGGGSSGGSIGGR	2	1	1	P04264		0	93.36	2.27891e-08	2	1092.5	0.730806	35.301	0
	High	GGSGGGGGGSSGGRGSGGGSSGGSIGGR	2	1	1	P04264		0	80.09	9.12395e-07	3	2079.92	0.766708	40.0033	1
	High	GGGGGGYGSGGSSYGSGGGSYGSGGGGGGGR	2	1	1	P04264		0	120.42	7.32157e-11	2	2383.96	2.85933	64.0024	0
	High	FSScGGGGGSFGAGGGFGSR	2	1	1	P04264	C4(Carbamidomethyl)	0	130.57	6.19163e-12	2	1765.74	5.58473	86.301	0
	High	FLEQQNQVLQTK	2	3	2	P04264;P35908		0	77.47	8.38004e-07	2	1475.79	4.80061	82.8909	0
	High	DYQELmNTK	1	1	1	P04264	M6(Oxidation)	0	45.22	0.00147749	2	1157.51	-0.550167	64.2411	0
	High	DVDGAYMTK	2	1	1	P04264		0	52.74	0.000210981	2	999.445	-0.716091	64.6633	0
	High	AQYEDIAQK	2	1	1	P04264		0	59.29	4.71042e-05	2	1065.52	0.586393	62.422	0
	High	AEAESLYQSK	2	1	1	P04264		0	74.83	1.74456e-06	2	1125.54	-0.648395	63.7143	0
P13645	RecName: Full=Keratin, type I cytoskeletal 10;AltName: Full=Cytokeratin-10; Short=CK-10;AltName: Full=Keratin-10; Short=K10; - [K1C10_HUMAN]	1480.39	44.86	14	17	20	45	584	58.7917	5.21143
	A2	Sequence	# PSMs	# Proteins	# Protein Groups	Protein Group Accessions	Modifications	ΔCn	IonScore	Exp Value	Charge	MH+ [Da]	ΔM [ppm]	RT [min]	# Missed Cleavages
	High	VTMQNLNDR	2	7	3	P02533;P13645;P08779		0	70.69	4.29109e-06	2	1090.53	-0.194385	67.181	0
	High	VTmQNLNDR	2	7	3	P02533;P13645;P08779	M3(Oxidation)	0	51.4	0.000360769	2	1106.53	0.984014	48.1783	0
	High	VRALEESNYELEGK	4	1	1	P13645		0	73.71	2.68127e-06	2	1636.83	6.06235	80.4475	1
	High	SSSSGSVGESSSK	1	1	1	P13645		0	60.45	4.33205e-05	2	1185.52	-0.527054	27.3817	0
	High	SQYEQLAEQNRK	1	1	1	P13645		0	59.23	7.71316e-05	2	1493.74	3.07812	64.0085	1
	High	SLLEGEGSSGGGGR	2	1	1	P13645		0	98.57	8.32582e-09	2	1262.6	0.776835	65.8076	0
	High	SGGGGGGGGcGGGGGVSSLR	2	1	1	P13645	C10(Carbamidomethyl)	0	83.77	2.783e-07	2	1549.68	3.22213	58.5122	0
	High	RVLDELTLTK	2	1	1	P13645		0	42.83	0.000982452	2	1187.7	3.32191	91.4685	1
	High	QSVEADINGLR	2	3	2	P13645;P13646		0	90.29	5.28972e-08	2	1201.62	2.87259	89.9652	0
	High	QSLEASLAETEGR	1	1	1	P13645		0	76.67	1.30781e-06	2	1390.69	3.70425	90.9326	0
	High	NVQALEIELQSQLALK	2	1	1	P13645		0	75.55	4.48566e-07	3	1797.02	3.24423	116.121	0
	High	NQILNLTTDNANILLQIDNAR	2	1	1	P13645		0	104.84	9.38353e-10	2	2367.27	4.32376	116.782	0
	High	LKYENEVALR	2	1	1	P13645		0	43.77	0.00126767	2	1234.69	6.18117	78.1362	1
	High	LENEIQTYR	2	1	1	P13645		0	55.28	0.000158026	2	1165.59	4.35835	73.8562	0
	High	LAADDFR	2	17	4	P02533;P13645;P13646;P08779		0	52.74	0.000184376	2	807.4	0.444194	71.9172	0
	High	IRLENEIQTYR	2	1	1	P13645		0	69.15	4.67015e-06	2	1434.78	4.21479	87.7439	1
	High	GSSGGGcFGGSSGGYGGLGGFGGGSFR	2	1	1	P13645	C7(Carbamidomethyl)	0	127.81	1.5349e-11	2	2343	4.77498	108.802	0
	High	GSLGGGFSSGGFSGGSFSR	2	1	1	P13645		0	132.08	4.86571e-12	2	1707.78	6.23804	101.091	0
	High	ALEESNYELEGK	2	1	1	P13645		0	100.89	5.08783e-09	2	1381.66	6.90558	78.1471	0
	High	AETEcQNTEYQQLLDIK	2	1	1	P13645	C5(Carbamidomethyl)	0	94.24	3.05507e-08	2	2082.98	7.49937	108.141	0
	High	ADLEMQIESLTEELAYLK	3	1	1	P13645		0	99.84	6.3808e-09	2	2096.05	3.52353	124.251	0
	High	ADLEmQIESLTEELAYLK	3	1	1	P13645	M5(Oxidation)	0	85.58	1.90366e-07	2	2112.05	4.17055	124.521	0
P35908	RecName: Full=Keratin, type II cytoskeletal 2 epidermal;AltName: Full=Cytokeratin-2e; Short=CK-2e;AltName: Full=Epithelial keratin-2e;AltName: Full=Keratin-2 epidermis;AltName: Full=Keratin-2e; Short=K2e;AltName: Full=Type-II keratin Kb2; - [K22E_HUMAN]	1479.13	49.45	3	16	22	41	639	65.3932	8.00146
	A2	Sequence	# PSMs	# Proteins	# Protein Groups	Protein Group Accessions	Modifications	ΔCn	IonScore	Exp Value	Charge	MH+ [Da]	ΔM [ppm]	RT [min]	# Missed Cleavages
	High	YEELQVTVGR	2	1	1	P35908		0	75.2	1.45109e-06	2	1193.62	3.28531	85.8061	0
	High	VRFLEQQNQVLQTK	4	3	2	P04264;P35908		0	71.96	1.5697e-06	2	1730.96	4.31354	88.2913	1
	High	VDPEIQNVK	1	1	1	P35908		0	42.59	0.00168272	2	1041.56	0.343358	65.6539	0
	High	VDLLNQEIEFLK	2	1	1	P35908		0	88.54	4.98253e-08	2	1460.81	4.10615	115.992	0
	High	TAAENDFVTLK	2	1	1	P35908		0	55.25	0.000150911	2	1208.62	4.0143	88.1878	0
	High	STSSFScLSR	1	1	1	P35908	C7(Carbamidomethyl)	0	64.92	1.63469e-05	2	1131.52	4.53105	73.8614	0
	High	SKEEAEALYHSK	2	1	1	P35908		0	65.27	1.84095e-05	2	1391.68	1.95995	59.0185	1
	High	NVQDAIADAEQR	2	1	1	P35908		0	78.2	9.39165e-07	2	1329.65	4.72019	86.2205	0
	High	NLDLDSIIAEVK	2	7	5	P13647;P02538;P04259;P48668;P35908		0	89.58	4.09773e-08	2	1329.73	2.31797	116.552	0
	High	LNDLEEALQQAK	2	1	1	P35908		0	97.93	7.81163e-09	2	1371.72	5.14111	103.643	0
	High	LALDVEIATYR	2	9	6	P12035;P02538;P13647;P04259;P48668;P35908		0	88.6	4.54837e-08	2	1263.7	5.02484	109.376	0
	High	IEISELNR	1	2	2	P04264;P35908		0	60.4	4.69686e-05	2	973.536	4.29129	82.2837	0
	High	HGGGGGGFGGGGFGSR	3	1	1	P35908		0	94.71	2.08586e-08	2	1320.59	3.25196	68.6241	0
	High	GSSSGGGYSSGSSSYGSGGR	2	1	1	P35908		0	95.74	1.56811e-08	2	1740.71	1.81336	53.8205	0
	High	GGSSSGGGYGSGGGGSSSVK	2	1	1	P35908		0	82.19	3.85923e-07	2	1588.69	2.1111	44.8505	0
	High	GGSGGGGSISGGGYGSGGGSGGR	2	1	1	P35908		0	102.26	4.27296e-09	2	1741.75	1.48984	55.4388	0
	High	GGGFGGGSSFGGGSGFSGGGFGGGGFGGGR	1	1	1	P35908		0	141.74	6.60506e-13	2	2399.03	5.70766	110.122	0
	High	GFSSGSAVVSGGSR	2	1	1	P35908		0	92.38	3.50037e-08	2	1254.61	0.662036	67.4423	0
	High	FLEQQNQVLQTK	2	3	2	P04264;P35908		0	77.47	8.38004e-07	2	1475.79	4.80061	82.8909	0
	High	FGGFGGPGGVGGLGGPGGFGPGGYPGGIHEVSVNQSLLQPLNVK	1	1	1	P35908		0	68.38	4.78471e-06	3	4092.09	3.66865	116.416	0
	High	FASFIDK	1	18	6	P12035;P02538;P13647;P04259;P48668;P35908		0	46.09	0.000709816	2	827.433	3.36275	87.0729	0
	High	AAFGGSGGRGSSSGGGYSSGSSSYGSGGR	2	1	1	P35908		0	72.97	5.25605e-06	3	2501.07	2.01494	66.1377	1
P35527	RecName: Full=Keratin, type I cytoskeletal 9;AltName: Full=Cytokeratin-9; Short=CK-9;AltName: Full=Keratin-9; Short=K9; - [K1C9_HUMAN]	1464.05	51.36	1	21	21	37	623	62.0268	5.23682
	A2	Sequence	# PSMs	# Proteins	# Protein Groups	Protein Group Accessions	Modifications	ΔCn	IonScore	Exp Value	Charge	MH+ [Da]	ΔM [ppm]	RT [min]	# Missed Cleavages
	High	VQALEEANNDLENK	2	1	1	P35527		0	72.77	3.80745e-06	2	1586.77	4.65573	81.4534	0
	High	STMQELNSR	2	1	1	P35527		0	53.73	0.000166492	2	1065.5	0.625339	60.3602	0
	High	SGGGGGGGLGSGGSIR	2	1	1	P35527		0	130.42	5.73289e-12	2	1232.6	0.640201	58.5011	0
	High	SDLEMQYETLQEELMALK	1	1	1	P35527		0	62.78	4.53154e-05	2	2171.04	5.71417	119.689	0
	High	SDLEMQYETLQEELmALK	2	1	1	P35527	M15(Oxidation)	0	82.69	4.72063e-07	2	2187.04	7.55091	118.253	0
	High	SDLEmQYETLQEELmALK	1	1	1	P35527	M5(Oxidation); M15(Oxidation)	0	89.98	8.87076e-08	2	2203.02	4.70655	117.998	0
	High	QVLDNLTmEK	2	1	1	P35527	M8(Oxidation)	0	52.78	0.000293667	2	1206.61	5.69601	80.2919	0
	High	QGVDADINGLR	2	1	1	P35527		0	98.17	7.46024e-09	2	1157.6	4.32238	82.552	0
	High	QEIEcQNQEYSLLLSIK	1	1	1	P35527	C5(Carbamidomethyl)	0	55.81	0.000170181	2	2095.05	5.93357	113.376	0
	High	NYSPYYNTIDDLK	1	1	1	P35527		0	67.23	1.47224e-05	2	1605.75	2.01413	102.227	0
	High	NRYcGQLQmIQEQISNLEAQITDVR	1	1	1	P35527	C4(Carbamidomethyl); M9(Oxidation)	0	63.46	3.29547e-05	3	3023.48	5.64942	120.403	1
	High	KGPAAIQK	1	1	1	P35527		0	60.71	1.12516e-05	2	812.5	1.17316	34.1748	1
	High	IKFEMEQNLR	1	1	1	P35527		0	44.23	0.00184444	3	1307.68	3.22526	90.5036	1
	High	HGVQELEIELQSQLSK	3	1	1	P35527		0	116.78	7.76608e-11	2	1837.98	6.38155	111.681	0
	High	GPAAIQK	1	1	1	P35527		0	47.55	0.00022853	2	684.405	1.65924	35.2641	0
	High	GGSGGSYGR	2	1	1	P35527		0	62.35	2.15087e-05	2	797.356	2.44197	29.3675	0
	High	GGSGGSYGGGGSGGGYGGGSGSR	2	1	1	P35527		0	123.85	2.88262e-11	2	1791.73	2.80979	52.7814	0
	High	GGGGSFGYSYGGGSGGGFSASSLGGGFGGGSR	2	1	1	P35527		0	112.31	6.38895e-10	2	2705.19	8.99871	109.771	0
	High	FSSSSGYGGGSSR	2	1	1	P35527		0	95.98	1.26679e-08	2	1235.53	0.472003	54.1654	0
	High	FSSSGGGGGGGRFSSSSGYGGGSSR	1	1	1	P35527		0	58.59	0.000127219	3	2198.95	0.330334	66.6918	1
	High	EIETYHNLLEGGQEDFESSGAGK	3	1	1	P35527		0	78.31	1.45947e-06	2	2510.14	4.47891	105.31	0
	High	DQIVDLTVGNNK	1	1	1	P35527		0	89.94	5.89589e-08	2	1315.69	3.76369	89.6796	0
	High	DIENQYETQITQIEHEVSSSGQEVQSSAK	1	1	1	P35527		0	95.43	2.83124e-08	3	3264.53	5.43419	114.715	0
P08779	RecName: Full=Keratin, type I cytoskeletal 16;AltName: Full=Cytokeratin-16; Short=CK-16;AltName: Full=Keratin-16; Short=K16; - [K1C16_HUMAN]	638.431	23.04	16	3	10	22	473	51.2362	5.04639
	A2	Sequence	# PSMs	# Proteins	# Protein Groups	Protein Group Accessions	Modifications	ΔCn	IonScore	Exp Value	Charge	MH+ [Da]	ΔM [ppm]	RT [min]	# Missed Cleavages
	High	VTMQNLNDR	2	7	3	P02533;P13645;P08779		0	70.69	4.29109e-06	2	1090.53	-0.194385	67.181	0
	High	VTmQNLNDR	2	7	3	P02533;P13645;P08779	M3(Oxidation)	0	51.4	0.000360769	2	1106.53	0.984014	48.1783	0
	High	VLDELTLAR	2	5	2	P02533;P08779		0	60.22	3.50773e-05	2	1029.6	2.35022	95.7176	0
	High	TRLEQEIATYR	2	6	3	P02533;P13646;P08779		0	52.72	0.000245098	2	1379.74	5.24133	88.3934	1
	High	LAADDFR	2	17	4	P02533;P13645;P13646;P08779		0	52.74	0.000184376	2	807.4	0.444194	71.9172	0
	High	ISSVLAGGScR	2	2	2	P02533;P08779	C10(Carbamidomethyl)	0	82.93	2.56703e-07	2	1106.56	0.531836	68.2411	0
	High	GScGIGGGIGGGSSR	2	2	2	P02533;P08779	C3(Carbamidomethyl)	0	87.18	1.04423e-07	2	1278.59	0.583464	63.6296	0
	High	EVASNSELVQSSR	2	1	1	P08779		0	98.11	9.12473e-09	2	1405.69	1.56224	63.6975	0
	High	DAETWFLSK	2	1	1	P08779		0	68.96	7.22321e-06	2	1096.54	4.38919	109.922	0
	High	ASLENSLEETK	2	2	2	P02533;P08779		0	90.9	4.33239e-08	2	1220.61	6.17604	78.8227	0
	High	APSTYGGGLSVSSR	2	1	1	P08779		0	72.8	2.9258e-06	2	1338.67	7.18231	74.8774	0
P02533	RecName: Full=Keratin, type I cytoskeletal 14;AltName: Full=Cytokeratin-14; Short=CK-14;AltName: Full=Keratin-14; Short=K14; - [K1C14_HUMAN]	635.129	26.48	17	4	11	23	472	51.5294	5.16064
	A2	Sequence	# PSMs	# Proteins	# Protein Groups	Protein Group Accessions	Modifications	ΔCn	IonScore	Exp Value	Charge	MH+ [Da]	ΔM [ppm]	RT [min]	# Missed Cleavages
	High	VTMQNLNDR	2	7	3	P02533;P13645;P08779		0	70.69	4.29109e-06	2	1090.53	-0.194385	67.181	0
	High	VTmQNLNDR	2	7	3	P02533;P13645;P08779	M3(Oxidation)	0	51.4	0.000360769	2	1106.53	0.984014	48.1783	0
	High	VLDELTLAR	2	5	2	P02533;P08779		0	60.22	3.50773e-05	2	1029.6	2.35022	95.7176	0
	High	TRLEQEIATYR	2	6	3	P02533;P13646;P08779		0	52.72	0.000245098	2	1379.74	5.24133	88.3934	1
	High	TEELNREVATNSELVQSGK	2	2	1	P02533		0	65.46	1.81334e-05	3	2104.06	5.46812	83.1451	1
	High	LLEGEDAHLSSSQFSSGSQSSR	2	1	1	P02533		0	56.96	0.0002054	3	2309.08	6.26878	85.2812	0
	High	LAADDFR	2	17	4	P02533;P13645;P13646;P08779		0	52.74	0.000184376	2	807.4	0.444194	71.9172	0
	High	ISSVLAGGScR	2	2	2	P02533;P08779	C10(Carbamidomethyl)	0	82.93	2.56703e-07	2	1106.56	0.531836	68.2411	0
	High	GScGIGGGIGGGSSR	2	2	2	P02533;P08779	C3(Carbamidomethyl)	0	87.18	1.04423e-07	2	1278.59	0.583464	63.6296	0
	High	EVATNSELVQSGK	2	2	1	P02533		0	85.49	1.67374e-07	2	1361.69	1.13612	63.7665	0
	High	ASLENSLEETK	2	2	2	P02533;P08779		0	90.9	4.33239e-08	2	1220.61	6.17604	78.8227	0
	High	ADLEMQIESLK	1	1	1	P02533		0	52.35	0.000310843	2	1276.65	3.75419	107.551	0
PF3D7_1220900	organism=Plasmodium_falciparum_3D7 | product=heterochromatin protein 1 (HP1) | location=Pf3D7_12_v3:831252-832052(-) | length=266 | sequence_SO=chromosome | SO=protein_coding	541.974	45.86	1	11	11	23	266	30.9993	9.48096
	A2	Sequence	# PSMs	# Proteins	# Protein Groups	Protein Group Accessions	Modifications	ΔCn	IonScore	Exp Value	Charge	MH+ [Da]	ΔM [ppm]	RT [min]	# Missed Cleavages
	High	VIEYIYPQELLNFLLSR	3	1	1	PF3D7_1220900		0	83.11	9.94408e-08	2	2110.17	4.57075	127.9	0
	High	TNFLSK	1	1	1	PF3D7_1220900		0	44.76	0.000606564	2	709.389	2.12943	65.6589	0
	High	TGSDEEFEIGDILEIK	1	1	1	PF3D7_1220900		0	69.21	8.78633e-06	2	1794.87	4.19782	117.385	0
	High	TGsDEEFEIGDILEIK	4	1	1	PF3D7_1220900	S3(Phospho)	0	56.13	0.000201119	2	1874.84	6.41586	119.413	0
	High	RTGHLNIK	2	1	1	PF3D7_1220900		0	45.45	0.000407696	2	938.553	-0.362645	41.4746	1
	High	NLHNVGDELYISVIHNINNK	3	1	1	PF3D7_1220900		0	92.81	2.44783e-08	2	2306.2	6.10838	113.242	0
	High	NHILAPTQEDDSIK	1	1	1	PF3D7_1220900		0	87.31	1.15741e-07	2	1580.8	5.0258	73.7936	0
	High	NGFIYLVK	2	1	1	PF3D7_1220900		0	54.7	6.13308e-05	2	953.547	1.99212	104.926	0
	High	NESPQWVEETNIR	2	1	1	PF3D7_1220900		0	84.22	2.64342e-07	2	1601.76	3.9938	92.6688	0
	High	LEFLASLK	1	1	1	PF3D7_1220900		0	41.49	0.00119209	2	920.55	4.93066	109.014	0
	High	KSDEEDNESVK	1	1	1	PF3D7_1220900		0	48.29	0.000693818	2	1279.57	0.457957	33.108	1
	High	KLEFLASLK	2	1	1	PF3D7_1220900		0	52.64	5.39058e-05	2	1048.64	3.747	103.199	1
P48668	RecName: Full=Keratin, type II cytoskeletal 6C;AltName: Full=Cytokeratin-6C; Short=CK-6C;AltName: Full=Cytokeratin-6E; Short=CK-6E;AltName: Full=Keratin K6h;AltName: Full=Keratin-6C; Short=K6C;AltName: Full=Type-II keratin Kb12; - [K2C6C_HUMAN]	512.479	26.6	2	0	13	18	564	59.9883	8.00146
	A2	Sequence	# PSMs	# Proteins	# Protein Groups	Protein Group Accessions	Modifications	ΔCn	IonScore	Exp Value	Charge	MH+ [Da]	ΔM [ppm]	RT [min]	# Missed Cleavages
	High	YEELQVTAGR	2	3	2	P02538;P48668		0	78.76	6.99154e-07	2	1165.59	6.02541	76.5891	0
	High	WTLLQEQGTK	2	4	4	P13647;P02538;P04259;P48668		0	52.08	0.000331711	2	1203.64	1.44238	95.2918	0
	High	SRGSGGLGGAcGGAGFGSR	1	3	3	P02538;P04259;P48668	C11(Carbamidomethyl)	0	68.26	1.11661e-05	3	1667.77	-0.162886	69.2894	1
	High	SGFSSISVSR	2	2	2	P04259;P48668		0	66.66	8.72808e-06	2	1026.53	5.62867	80.1726	0
	High	RTAAENEFVTLK	1	4	4	P12035;P02538;P04259;P48668		0	46.99	0.00086294	2	1378.74	5.68109	83.8813	1
	High	QLDSIVGER	1	3	3	P13647;P02538;P48668		0	58.85	5.81212e-05	2	1016.54	5.94973	77.9978	0
	High	NLDLDSIIAEVK	2	7	5	P13647;P02538;P04259;P48668;P35908		0	89.58	4.09773e-08	2	1329.73	2.31797	116.552	0
	High	NKLEGLEDALQK	1	3	3	P02538;P04259;P48668		0	50.66	0.000349189	2	1357.74	4.66341	93.9624	1
	High	LALDVEIATYR	2	9	6	P12035;P02538;P13647;P04259;P48668;P35908		0	88.6	4.54837e-08	2	1263.7	5.02484	109.376	0
	High	FASFIDK	1	18	6	P12035;P02538;P13647;P04259;P48668;P35908		0	46.09	0.000709816	2	827.433	3.36275	87.0729	0
	High	DVDAAYMNK	1	6	4	P13647;P02538;P04259;P48668		0	65.17	1.42618e-05	2	1026.46	1.40856	66.1717	0
	High	AIGGGLSSVGGGSSTIK	1	2	2	P02538;P48668		0	80.46	3.81837e-07	2	1447.78	4.39323	82.7541	0
	High	ADTLTDEINFLR	1	3	3	P02538;P04259;P48668		0	72.2	3.24478e-06	2	1407.72	4.66278	113.533	0
P04259	RecName: Full=Keratin, type II cytoskeletal 6B;AltName: Full=Cytokeratin-6B; Short=CK-6B;AltName: Full=Keratin-6B; Short=K6B;AltName: Full=Type-II keratin Kb10; - [K2C6B_HUMAN]	510.243	21.99	2	0	11	18	564	60.0303	8.00146
	A2	Sequence	# PSMs	# Proteins	# Protein Groups	Protein Group Accessions	Modifications	ΔCn	IonScore	Exp Value	Charge	MH+ [Da]	ΔM [ppm]	RT [min]	# Missed Cleavages
	High	YEELQITAGR	4	2	2	P04264;P04259		0	84.45	1.75154e-07	2	1179.61	4.27689	84.3232	0
	High	WTLLQEQGTK	2	4	4	P13647;P02538;P04259;P48668		0	52.08	0.000331711	2	1203.64	1.44238	95.2918	0
	High	SRGSGGLGGAcGGAGFGSR	1	3	3	P02538;P04259;P48668	C11(Carbamidomethyl)	0	68.26	1.11661e-05	3	1667.77	-0.162886	69.2894	1
	High	SGFSSISVSR	2	2	2	P04259;P48668		0	66.66	8.72808e-06	2	1026.53	5.62867	80.1726	0
	High	RTAAENEFVTLK	1	4	4	P12035;P02538;P04259;P48668		0	46.99	0.00086294	2	1378.74	5.68109	83.8813	1
	High	NLDLDSIIAEVK	2	7	5	P13647;P02538;P04259;P48668;P35908		0	89.58	4.09773e-08	2	1329.73	2.31797	116.552	0
	High	NKLEGLEDALQK	1	3	3	P02538;P04259;P48668		0	50.66	0.000349189	2	1357.74	4.66341	93.9624	1
	High	LALDVEIATYR	2	9	6	P12035;P02538;P13647;P04259;P48668;P35908		0	88.6	4.54837e-08	2	1263.7	5.02484	109.376	0
	High	FASFIDK	1	18	6	P12035;P02538;P13647;P04259;P48668;P35908		0	46.09	0.000709816	2	827.433	3.36275	87.0729	0
	High	DVDAAYMNK	1	6	4	P13647;P02538;P04259;P48668		0	65.17	1.42618e-05	2	1026.46	1.40856	66.1717	0
	High	ADTLTDEINFLR	1	3	3	P02538;P04259;P48668		0	72.2	3.24478e-06	2	1407.72	4.66278	113.533	0
P02538	RecName: Full=Keratin, type II cytoskeletal 6A;AltName: Full=Cytokeratin-6A; Short=CK-6A;AltName: Full=Cytokeratin-6D; Short=CK-6D;AltName: Full=Keratin-6A; Short=K6A;AltName: Full=Type-II keratin Kb6;AltName: Allergen=Hom s 5; - [K2C6A_HUMAN]	477.732	26.95	5	0	13	17	564	60.0083	8.00146
	A2	Sequence	# PSMs	# Proteins	# Protein Groups	Protein Group Accessions	Modifications	ΔCn	IonScore	Exp Value	Charge	MH+ [Da]	ΔM [ppm]	RT [min]	# Missed Cleavages
	High	YEELQVTAGR	2	3	2	P02538;P48668		0	78.76	6.99154e-07	2	1165.59	6.02541	76.5891	0
	High	WTLLQEQGTK	2	4	4	P13647;P02538;P04259;P48668		0	52.08	0.000331711	2	1203.64	1.44238	95.2918	0
	High	SRGSGGLGGAcGGAGFGSR	1	3	3	P02538;P04259;P48668	C11(Carbamidomethyl)	0	68.26	1.11661e-05	3	1667.77	-0.162886	69.2894	1
	High	RTAAENEFVTLK	1	4	4	P12035;P02538;P04259;P48668		0	46.99	0.00086294	2	1378.74	5.68109	83.8813	1
	High	QLDSIVGER	1	3	3	P13647;P02538;P48668		0	58.85	5.81212e-05	2	1016.54	5.94973	77.9978	0
	High	NLDLDSIIAEVK	2	7	5	P13647;P02538;P04259;P48668;P35908		0	89.58	4.09773e-08	2	1329.73	2.31797	116.552	0
	High	NKLEGLEDALQK	1	3	3	P02538;P04259;P48668		0	50.66	0.000349189	2	1357.74	4.66341	93.9624	1
	High	LALDVEIATYR	2	9	6	P12035;P02538;P13647;P04259;P48668;P35908		0	88.6	4.54837e-08	2	1263.7	5.02484	109.376	0
	High	FLEQQNKVLETK	1	6	2	P12035;P02538		0	46.82	0.00100865	2	1476.78	-19.3557	84.6031	1
	High	FASFIDK	1	18	6	P12035;P02538;P13647;P04259;P48668;P35908		0	46.09	0.000709816	2	827.433	3.36275	87.0729	0
	High	DVDAAYMNK	1	6	4	P13647;P02538;P04259;P48668		0	65.17	1.42618e-05	2	1026.46	1.40856	66.1717	0
	High	AIGGGLSSVGGGSSTIK	1	2	2	P02538;P48668		0	80.46	3.81837e-07	2	1447.78	4.39323	82.7541	0
	High	ADTLTDEINFLR	1	3	3	P02538;P04259;P48668		0	72.2	3.24478e-06	2	1407.72	4.66278	113.533	0
P13647	RecName: Full=Keratin, type II cytoskeletal 5;AltName: Full=58 kDa cytokeratin;AltName: Full=Cytokeratin-5; Short=CK-5;AltName: Full=Keratin-5; Short=K5;AltName: Full=Type-II keratin Kb5; - [K2C5_HUMAN]	421.189	18.47	2	6	12	18	590	62.34	7.73779
	A2	Sequence	# PSMs	# Proteins	# Protein Groups	Protein Group Accessions	Modifications	ΔCn	IonScore	Exp Value	Charge	MH+ [Da]	ΔM [ppm]	RT [min]	# Missed Cleavages
	High	WTLLQEQGTK	2	4	4	P13647;P02538;P04259;P48668		0	52.08	0.000331711	2	1203.64	1.44238	95.2918	0
	High	TEAESWYQTK	1	1	1	P13647		0	51.38	0.000384268	2	1242.57	6.30909	77.9661	0
	High	SRTEAESWYQTK	1	1	1	P13647		0	46.95	0.00145726	2	1485.71	6.36406	74.3095	1
	High	SGGGGGGGFGR	2	1	1	P13647		0	65.28	9.93219e-06	2	865.392	0.834306	40.6263	0
	High	QLDSIVGER	1	3	3	P13647;P02538;P48668		0	58.85	5.81212e-05	2	1016.54	5.94973	77.9978	0
	High	NLDLDSIIAEVK	2	7	5	P13647;P02538;P04259;P48668;P35908		0	89.58	4.09773e-08	2	1329.73	2.31797	116.552	0
	High	LRAEIDNVK	1	1	1	P13647		0	42.44	0.00189295	2	1057.6	-2.83454	63.3926	1
	High	LALDVEIATYR	2	9	6	P12035;P02538;P13647;P04259;P48668;P35908		0	88.6	4.54837e-08	2	1263.7	5.02484	109.376	0
	High	LAELEEALQK	2	1	1	P13647		0	71.47	2.99042e-06	2	1143.63	3.6437	92.6099	0
	High	FASFIDK	1	18	6	P12035;P02538;P13647;P04259;P48668;P35908		0	46.09	0.000709816	2	827.433	3.36275	87.0729	0
	High	DVDAAYMNK	1	6	4	P13647;P02538;P04259;P48668		0	65.17	1.42618e-05	2	1026.46	1.40856	66.1717	0
	High	AQYEEIANR	2	1	1	P13647		0	53.98	0.000178975	2	1093.53	-0.475803	64.9984	0
P01833	RecName: Full=Polymeric immunoglobulin receptor; Short=PIgR; Short=Poly-Ig receptor;AltName: Full=Hepatocellular carcinoma-associated protein TB6;Contains: RecName: Full=Secretory component;Flags: Precursor; - [PIGR_HUMAN]	296.207	5.76	1	3	3	5	764	83.2317	5.74463
	A2	Sequence	# PSMs	# Proteins	# Protein Groups	Protein Group Accessions	Modifications	ΔCn	IonScore	Exp Value	Charge	MH+ [Da]	ΔM [ppm]	RT [min]	# Missed Cleavages
	High	DVSLAKADAAPDEKVLDSGFR	1	1	1	P01833		0	57.44	0.000102141	3	2204.13	4.78998	98.1254	2
	High	DQADGSRASVDSGSSEEQGGSSR	2	1	1	P01833		0	74.54	3.16404e-06	3	2268.96	2.79166	49.6662	1
	High	ASVDSGSSEEQGGSSR	2	1	1	P01833		0	130.46	5.37e-12	2	1539.65	0.449529	41.6548	0
P13646	RecName: Full=Keratin, type I cytoskeletal 13;AltName: Full=Cytokeratin-13; Short=CK-13;AltName: Full=Keratin-13; Short=K13; - [K1C13_HUMAN]	194.531	8.52	11	1	4	8	458	49.5574	4.95752
	A2	Sequence	# PSMs	# Proteins	# Protein Groups	Protein Group Accessions	Modifications	ΔCn	IonScore	Exp Value	Charge	MH+ [Da]	ΔM [ppm]	RT [min]	# Missed Cleavages
	High	TRLEQEIATYR	2	6	3	P02533;P13646;P08779		0	52.72	0.000245098	2	1379.74	5.24133	88.3934	1
	High	QSVEADINGLR	2	3	2	P13645;P13646		0	90.29	5.28972e-08	2	1201.62	2.87259	89.9652	0
	High	LAADDFR	2	17	4	P02533;P13645;P13646;P08779		0	52.74	0.000184376	2	807.4	0.444194	71.9172	0
	High	ILTATIENNR	2	1	1	P13646		0	47.46	0.000686486	2	1144.64	5.23993	74.6155	0
P81605	RecName: Full=Dermcidin; EC=3.4.-.-;AltName: Full=Preproteolysin;Contains: RecName: Full=Survival-promoting peptide;Contains: RecName: Full=DCD-1;Flags: Precursor; - [DCD_HUMAN]	168.063	20	1	2	2	4	110	11.2768	6.53662
	A2	Sequence	# PSMs	# Proteins	# Protein Groups	Protein Group Accessions	Modifications	ΔCn	IonScore	Exp Value	Charge	MH+ [Da]	ΔM [ppm]	RT [min]	# Missed Cleavages
	High	ENAGEDPGLAR	2	1	1	P81605		0	70.88	4.16865e-06	2	1128.53	0.704362	55.4287	0
	High	DAVEDLESVGK	2	1	1	P81605		0	78.08	8.24662e-07	2	1161.57	3.11898	94.5457	0
P12035	RecName: Full=Keratin, type II cytoskeletal 3;AltName: Full=65 kDa cytokeratin;AltName: Full=Cytokeratin-3; Short=CK-3;AltName: Full=Keratin-3; Short=K3;AltName: Full=Type-II keratin Kb3; - [K2C3_HUMAN]	160.02	8.28	4	1	5	6	628	64.3776	6.48096
	A2	Sequence	# PSMs	# Proteins	# Protein Groups	Protein Group Accessions	Modifications	ΔCn	IonScore	Exp Value	Charge	MH+ [Da]	ΔM [ppm]	RT [min]	# Missed Cleavages
	High	RTAAENEFVTLK	1	4	4	P12035;P02538;P04259;P48668		0	46.99	0.00086294	2	1378.74	5.68109	83.8813	1
	High	LALDVEIATYR	2	9	6	P12035;P02538;P13647;P04259;P48668;P35908		0	88.6	4.54837e-08	2	1263.7	5.02484	109.376	0
	High	FLEQQNKVLETK	1	6	2	P12035;P02538		0	46.82	0.00100865	2	1476.78	-19.3557	84.6031	1
	High	FASFIDK	1	18	6	P12035;P02538;P13647;P04259;P48668;P35908		0	46.09	0.000709816	2	827.433	3.36275	87.0729	0
	High	AEAEALYQTK	1	6	1	P12035		0	64.98	1.67739e-05	2	1123.56	0.773496	67.267	0
P07477	RecName: Full=Trypsin-1; EC=3.4.21.4;AltName: Full=Beta-trypsin;AltName: Full=Cationic trypsinogen;AltName: Full=Serine protease 1;AltName: Full=Trypsin I;Contains: RecName: Full=Alpha-trypsin chain 1;Contains: RecName: Full=Alpha-trypsin chain 2;Flags: Precursor; - [TRY1_HUMAN]	157.942	4.05	1	1	1	6	247	26.5411	6.50732
	A2	Sequence	# PSMs	# Proteins	# Protein Groups	Protein Group Accessions	Modifications	ΔCn	IonScore	Exp Value	Charge	MH+ [Da]	ΔM [ppm]	RT [min]	# Missed Cleavages
	High	TLNNDIMLIK	2	1	1	P07477		0	68.56	5.26613e-06	2	1174.65	3.42146	103.026	0
	High	TLNNDImLIK	4	1	1	P07477	M7(Oxidation)	0	72.08	2.36626e-06	2	1190.65	3.75036	95.1394	0
P02808	RecName: Full=Statherin;Flags: Precursor; - [STAT_HUMAN]	156.731	54.84	1	1	1	2	62	7.29965	8.47021
	A2	Sequence	# PSMs	# Proteins	# Protein Groups	Protein Group Accessions	Modifications	ΔCn	IonScore	Exp Value	Charge	MH+ [Da]	ΔM [ppm]	RT [min]	# Missed Cleavages
	High	RIGRFGYGYGPYQPVPEQPLYPQPYQPQYQQYTF	2	1	1	P02808		0	108.32	1.00117e-09	3	4126	2.85802	113.785	2
Q86YZ3	RecName: Full=Hornerin; - [HORN_HUMAN]	111.975	2.53	1	2	2	3	2850	282.228	10.0376
	A2	Sequence	# PSMs	# Proteins	# Protein Groups	Protein Group Accessions	Modifications	ΔCn	IonScore	Exp Value	Charge	MH+ [Da]	ΔM [ppm]	RT [min]	# Missed Cleavages
	High	HGSGLGHSSSHGQHGSGSGR	2	1	1	Q86YZ3		0	75.02	2.71808e-06	3	1885.84	1.11872	30.7555	0
	High	GSGSGQSPSYGR	1	1	1	Q86YZ3		0	53.38	0.000236028	2	1139.51	-0.0134636	43.2857	0
PF3D7_0505800	organism=Plasmodium_falciparum_3D7 | product=small ubiquitin-related modifier, putative (SUMO) | location=Pf3D7_05_v3:252047-252606(-) | length=100 | sequence_SO=chromosome | SO=protein_coding	84.7075	20	1	3	3	4	100	11.0533	4.90674
	A2	Sequence	# PSMs	# Proteins	# Protein Groups	Protein Group Accessions	Modifications	ΔCn	IonScore	Exp Value	Charge	MH+ [Da]	ΔM [ppm]	RT [min]	# Missed Cleavages
	High	VRSPDGAEVFFK	1	1	1	PF3D7_0505800		0	47.37	0.000901499	2	1351.71	4.82911	92.2385	1
	High	SPDGAEVFFK	2	1	1	PF3D7_0505800		0	52.06	0.000342887	2	1096.53	3.37816	97.049	0
	High	LMEVYcNR	1	1	1	PF3D7_0505800	C6(Carbamidomethyl)	0	63.32	1.94615e-05	2	1084.5	4.9963	75.9036	0
P10599	RecName: Full=Thioredoxin; Short=Trx;AltName: Full=ATL-derived factor; Short=ADF;AltName: Full=Surface-associated sulphydryl protein; Short=SASP; - [THIO_HUMAN]	71.24	12.38	1	1	1	1	105	11.7297	4.91943
	A2	Sequence	# PSMs	# Proteins	# Protein Groups	Protein Group Accessions	Modifications	ΔCn	IonScore	Exp Value	Charge	MH+ [Da]	ΔM [ppm]	RT [min]	# Missed Cleavages
	High	TAFQEALDAAGDK	1	1	1	P10599		0	71.24	4.4947e-06	2	1336.64	4.45683	98.7633	0
P60709	RecName: Full=Actin, cytoplasmic 1;AltName: Full=Beta-actin;Contains: RecName: Full=Actin, cytoplasmic 1, N-terminally processed; - [ACTB_HUMAN]	68.79	2.93	6	1	1	1	375	41.7097	5.47803
	A2	Sequence	# PSMs	# Proteins	# Protein Groups	Protein Group Accessions	Modifications	ΔCn	IonScore	Exp Value	Charge	MH+ [Da]	ΔM [ppm]	RT [min]	# Missed Cleavages
	High	DSYVGDEAQSK	1	6	1	P60709		0	68.79	5.85334e-06	2	1198.52	1.6155	54.9361	0
Q5D862	RecName: Full=Filaggrin-2; Short=FLG-2;AltName: Full=Intermediate filament-associated and psoriasis-susceptibility protein; Short=Ifapsoriasin; - [FILA2_HUMAN]	63.29	0.46	1	1	1	1	2391	247.928	8.30908
	A2	Sequence	# PSMs	# Proteins	# Protein Groups	Protein Group Accessions	Modifications	ΔCn	IonScore	Exp Value	Charge	MH+ [Da]	ΔM [ppm]	RT [min]	# Missed Cleavages
	High	SVVTVIDVFYK	1	1	1	Q5D862		0	63.29	1.1439e-05	2	1269.72	4.76652	115.941	0
Q8NFW8	RecName: Full=N-acylneuraminate cytidylyltransferase; EC=2.7.7.43;AltName: Full=CMP-N-acetylneuraminic acid synthase; Short=CMP-NeuNAc synthase; - [NEUA_HUMAN]	63.0101	1.38	1	1	1	2	434	48.3487	7.92822
	A2	Sequence	# PSMs	# Proteins	# Protein Groups	Protein Group Accessions	Modifications	ΔCn	IonScore	Exp Value	Charge	MH+ [Da]	ΔM [ppm]	RT [min]	# Missed Cleavages
	High	SGIEVR	2	1	1	Q8NFW8		0	55.39	0.000167515	2	660.369	2.38638	49.7984	0
P31944	RecName: Full=Caspase-14; Short=CASP-14; EC=3.4.22.-;Contains: RecName: Full=Caspase-14 subunit p19;Contains: RecName: Full=Caspase-14 subunit p10;Flags: Precursor; - [CASPE_HUMAN]	59.49	4.55	1	1	1	1	242	27.662	5.57959
	A2	Sequence	# PSMs	# Proteins	# Protein Groups	Protein Group Accessions	Modifications	ΔCn	IonScore	Exp Value	Charge	MH+ [Da]	ΔM [ppm]	RT [min]	# Missed Cleavages
	High	LENLFEALNNK	1	1	1	P31944		0	59.49	4.96513e-05	2	1304.69	4.82275	113.467	0
PF3D7_0930900	organism=Plasmodium_falciparum_3D7 | product=NifU-like protein, putative | location=Pf3D7_09_v3:1247268-1247940(-) | length=192 | sequence_SO=chromosome | SO=protein_coding	56.75	5.73	1	1	1	2	192	22.6097	8.35303
	A2	Sequence	# PSMs	# Proteins	# Protein Groups	Protein Group Accessions	Modifications	ΔCn	IonScore	Exp Value	Charge	MH+ [Da]	ΔM [ppm]	RT [min]	# Missed Cleavages
	High	NMLtYYISEIK	2	1	1	PF3D7_0930900	T4(Phospho)	0	56.75	0.000134629	2	1454.66	-3.85221	119.612	0
P16452	RecName: Full=Erythrocyte membrane protein band 4.2; Short=Erythrocyte protein 4.2; Short=P4.2; - [EPB42_HUMAN]	52.33	1.16	1	1	1	1	691	76.9607	8.08936
	A2	Sequence	# PSMs	# Proteins	# Protein Groups	Protein Group Accessions	Modifications	ΔCn	IonScore	Exp Value	Charge	MH+ [Da]	ΔM [ppm]	RT [min]	# Missed Cleavages
	High	ScDFQAAR	1	1	1	P16452	C2(Carbamidomethyl)	0	52.33	0.000169297	2	954.411	0.769857	54.7381	0
P0CG48	RecName: Full=Polyubiquitin-C;Contains: RecName: Full=Ubiquitin;Flags: Precursor; - [UBC_HUMAN]	50.62	11.82	6	1	1	1	685	76.9915	7.66455
	A2	Sequence	# PSMs	# Proteins	# Protein Groups	Protein Group Accessions	Modifications	ΔCn	IonScore	Exp Value	Charge	MH+ [Da]	ΔM [ppm]	RT [min]	# Missed Cleavages
	High	ESTLHLVLR	1	6	1	P0CG48		0	50.62	0.000140448	2	1067.62	2.59591	89.9764	0
P15924	RecName: Full=Desmoplakin; Short=DP;AltName: Full=250/210 kDa paraneoplastic pemphigus antigen; - [DESP_HUMAN]	48.98	0.31	1	1	1	1	2871	331.569	6.81494
	A2	Sequence	# PSMs	# Proteins	# Protein Groups	Protein Group Accessions	Modifications	ΔCn	IonScore	Exp Value	Charge	MH+ [Da]	ΔM [ppm]	RT [min]	# Missed Cleavages
	High	LTYEIEDEK	1	1	1	P15924		0	48.98	0.000773386	2	1139.55	4.58617	78.7328	0
P31151	RecName: Full=Protein S100-A7;AltName: Full=Psoriasin;AltName: Full=S100 calcium-binding protein A7; - [S10A7_HUMAN]	44.25	19.8	1	1	1	1	101	11.4636	6.771
	A2	Sequence	# PSMs	# Proteins	# Protein Groups	Protein Group Accessions	Modifications	ΔCn	IonScore	Exp Value	Charge	MH+ [Da]	ΔM [ppm]	RT [min]	# Missed Cleavages
	High	KIDFSEFLSLLGDIATDYHK	1	1	1	P31151		0	44.25	0.00197878	3	2312.19	3.94272	124.884	1
Q9NZT1	RecName: Full=Calmodulin-like protein 5;AltName: Full=Calmodulin-like skin protein; - [CALL5_HUMAN]	43.31	5.48	1	1	1	1	146	15.8828	4.43701
	A2	Sequence	# PSMs	# Proteins	# Protein Groups	Protein Group Accessions	Modifications	ΔCn	IonScore	Exp Value	Charge	MH+ [Da]	ΔM [ppm]	RT [min]	# Missed Cleavages
	High	NLSEAQLR	1	1	1	Q9NZT1		0	43.31	0.00181297	2	930.502	1.36831	66.4457	0

## Sheet: HP1 IP#2_$PfHs-merged$_140305
Accession	Description	Score	Coverage	# Proteins	# Unique Peptides	# Peptides	# PSMs	# AAs	MW [kDa]	calc. pI
P13645	RecName: Full=Keratin, type I cytoskeletal 10;AltName: Full=Cytokeratin-10; Short=CK-10;AltName: Full=Keratin-10; Short=K10; - [K1C10_HUMAN]	1734.68	55.14	15	20	23	55	584	58.7917	5.21143
	A2	Sequence	# PSMs	# Proteins	# Protein Groups	Protein Group Accessions	Modifications	ΔCn	IonScore	Exp Value	Charge	MH+ [Da]	ΔM [ppm]	RT [min]	# Missed Cleavages
	High	GSLGGGFSSGGFSGGSFSR	1	1	1	P13645		0	126.38	8.9411e-12	2	1707.78	6.66691	63.8526	0
	High	NQILNLTTDNANILLQIDNAR	4	1	1	P13645		0	122.59	6.80248e-12	2	2367.28	7.41768	84.8122	0
	High	NVQALEIELQSQLALK	4	1	1	P13645		0	120.82	6.04398e-12	2	1797.02	5.52734	83.1872	0
	High	ELTTEIDNNIEQISSYK	2	1	1	P13645		0	106.49	7.517e-10	2	1996.99	8.72795	73.7996	0
	High	QSLEASLAETEGR	2	1	1	P13645		0	99.87	3.22511e-09	2	1390.69	4.58202	57.4916	0
	High	ADLEmQIESLTEELAYLK	3	1	1	P13645	M5(Oxidation)	0	92.15	2.14862e-08	2	2112.06	6.94479	102.914	0
	High	ALEESNYELEGK	2	1	1	P13645		0	90.7	2.60448e-08	2	1381.66	5.58032	49.5149	0
	High	AETEcQNTEYQQLLDIK	2	1	1	P13645	C5(Carbamidomethyl)	0	85.6	1.08517e-07	2	2082.98	8.67144	68.4979	0
	High	QSVEADINGLR	2	3	1	P13645		0	84.9	8.70467e-08	2	1201.62	4.09165	56.8355	0
	High	GSSGGGcFGGSSGGYGGLGGFGGGSFR	1	1	1	P13645	C7(Carbamidomethyl)	0	80.08	4.59458e-07	2	2343	8.73456	68.9453	0
	High	ADLEMQIESLTEELAYLK	4	1	1	P13645		0	79.21	3.44856e-07	2	2096.06	7.83312	102.097	0
	High	SLLEGEGSSGGGGR	2	1	1	P13645		0	78.29	4.32895e-07	2	1262.6	4.35405	43.0811	0
	High	VRALEESNYELEGK	3	1	1	P13645		0	71	2.6054e-06	2	1636.82	4.12334	50.5781	1
	High	VTMQNLNDR	2	7	3	P02533;P13645;P08779		0	70.59	2.38321e-06	2	1090.54	4.17112	43.4984	0
	High	SQYEQLAEQNR	1	1	1	P13645		0	68.44	4.18915e-06	2	1365.65	4.7965	44.7267	0
	High	DAEAWFNEK	2	4	1	P13645		0	63.35	1.09584e-05	2	1109.5	4.8811	60.8429	0
	High	NVSTGDVNVEMNAAPGVDLTQLLNNMR	3	1	1	P13645		0	61.94	2.28705e-05	2	2872.41	7.29166	90.8663	0
	High	VTmQNLNDR	2	7	3	P02533;P13645;P08779	M3(Oxidation)	0	59.05	3.4722e-05	2	1106.53	3.41101	32.624	0
	High	YcVQLSQIQAQISALEEQLQQIR	2	1	1	P13645	C2(Carbamidomethyl)	0	58.49	2.4918e-05	3	2746.44	7.35972	101.655	0
	High	SSSSGSVGESSSK	1	1	1	P13645		0	52.46	0.000125995	2	1185.53	4.0035	21.6158	0
	High	RVLDELTLTK	2	1	1	P13645		0	51.68	7.675e-05	2	1187.7	3.63024	57.4178	1
	High	LENEIQTYR	1	1	1	P13645		0	50.32	0.000232242	2	1165.59	3.4158	47.2175	0
	High	LASYLDK	2	8	4	P35527;P02533;P13645;P08779		0	49.35	0.000267714	2	809.445	5.71081	44.7713	0
	High	HGNSHQGEPR	2	1	1	P13645		0	48.68	0.000273071	2	1118.51	3.13028	18.4796	0
	High	LAADDFR	2	17	3	P02533;P13645;P08779		0	46.85	0.000360409	2	807.403	3.92154	46.4526	0
	Medium	NVSTGDVNVEmNAAPGVDLTQLLNNMR	1	1	1	P13645	M11(Oxidation)	0	45.65	0.00104279	3	2888.41	7.92942	86.8116	0
P35527	RecName: Full=Keratin, type I cytoskeletal 9;AltName: Full=Cytokeratin-9; Short=CK-9;AltName: Full=Keratin-9; Short=K9; - [K1C9_HUMAN]	1657.18	49.92	2	21	22	49	623	62.0268	5.23682
	A2	Sequence	# PSMs	# Proteins	# Protein Groups	Protein Group Accessions	Modifications	ΔCn	IonScore	Exp Value	Charge	MH+ [Da]	ΔM [ppm]	RT [min]	# Missed Cleavages
	High	GGSGGSYGGGGSGGGYGGGSGSR	2	1	1	P35527		0	151.35	2.57588e-14	2	1791.74	6.07999	34.8649	0
	High	HGVQELEIELQSQLSK	4	1	1	P35527		0	118.36	2.66963e-11	2	1837.98	8.97174	73.5031	0
	High	GGGGSFGYSYGGGSGGGFSASSLGGGFGGGSR	4	1	1	P35527		0	117.29	1.04237e-10	2	2705.19	8.99871	70.4371	0
	High	VQALEEANNDLENK	4	1	1	P35527		0	104.32	1.5015e-09	2	1586.78	6.19432	51.2597	0
	High	FSSSSGYGGGSSR	2	1	1	P35527		0	94.59	8.18448e-09	2	1235.53	2.942	35.9062	0
	High	DIENQYETQITQIEHEVSSSGQEVQSSAK	2	1	1	P35527		0	91.8	3.08213e-08	3	3264.54	8.9117	81.5814	0
	High	EIETYHNLLEGGQEDFESSGAGK	4	1	1	P35527		0	87.97	7.55649e-08	2	2510.15	6.22961	66.0744	0
	High	FSSSGGGGGGGR	1	1	1	P35527		0	84.93	6.45946e-08	2	982.438	4.10249	25.2859	0
	High	SDLEmQYETLQEELmALK	2	1	1	P35527	M5(Oxidation); M15(Oxidation)	0	83.85	1.7782e-07	2	2203.03	7.69868	88.0933	0
	High	SDLEMQYETLQEELMALK	1	1	1	P35527		0	82.07	2.57661e-07	2	2171.04	8.18812	91.3637	0
	High	QEIEcQNQEYSLLLSIK	1	1	1	P35527	C5(Carbamidomethyl)	0	71.51	2.26375e-06	2	2095.06	9.4295	76.2894	0
	High	SDLEmQYETLQEELMALK	2	1	1	P35527	M5(Oxidation)	0	67.64	7.81728e-06	2	2187.03	5.98809	91.0682	0
	High	QEYEQLIAK	2	1	1	P35527		0	64.88	8.09467e-06	2	1121.59	7.10696	51.4089	0
	High	KGPAAIQK	2	1	1	P35527		0	62.95	3.80243e-06	2	812.502	3.9526	26.6926	1
	High	GGSGGSYGR	2	1	1	P35527		0	62.31	1.1221e-05	2	797.358	5.42729	23.3976	0
	High	TLLDIDNTR	2	1	1	P35527		0	60.68	1.98803e-05	2	1060.57	4.18203	56.8994	0
	High	NYSPYYNTIDDLK	1	1	1	P35527		0	58.91	4.9355e-05	2	1605.75	3.99067	64.4586	0
	High	GPAAIQK	1	1	1	P35527		0	50.88	6.28768e-05	2	684.407	5.04806	27.4256	0
	High	QVLDNLTMEK	2	1	1	P35527		0	49.37	0.000271108	2	1190.61	4.37239	56.1837	0
	High	LASYLDK	2	8	4	P35527;P02533;P13645;P08779		0	49.35	0.000267714	2	809.445	5.71081	44.7713	0
	High	STmQELNSR	3	1	1	P35527	M3(Oxidation)	0	48.65	0.000269505	2	1081.5	3.85057	39.9256	0
	Medium	FEmEQNLR	1	1	1	P35527	M3(Oxidation)	0	44.16	0.000997639	2	1082.5	4.28661	41.0067	0
	Medium	NRYcGQLQmIQEQISNLEAQITDVR	1	1	1	P35527	C4(Carbamidomethyl); M9(Oxidation)	0	43.01	0.00183013	3	3023.48	5.34661	93.8846	1
	Medium	mTLDDFR	1	1	1	P35527	M1(Oxidation)	0	42.71	0.00106891	2	913.414	5.59931	49.8767	0
P04264	RecName: Full=Keratin, type II cytoskeletal 1;AltName: Full=67 kDa cytokeratin;AltName: Full=Cytokeratin-1; Short=CK-1;AltName: Full=Hair alpha protein;AltName: Full=Keratin-1; Short=K1;AltName: Full=Type-II keratin Kb1; - [K2C1_HUMAN]	1638.84	52.64	3	26	30	58	644	65.999	8.11865
	A2	Sequence	# PSMs	# Proteins	# Protein Groups	Protein Group Accessions	Modifications	ΔCn	IonScore	Exp Value	Charge	MH+ [Da]	ΔM [ppm]	RT [min]	# Missed Cleavages
	High	GGGGGGYGSGGSSYGSGGGSYGSGGGGGGGR	3	1	1	P04264		0	136.14	9.86259e-13	2	2383.97	7.26292	40.9957	0
	High	LNDLEDALQQAK	2	1	1	P04264		0	103.4	1.18386e-09	2	1357.71	7.10068	62.5867	0
	High	FSScGGGGGSFGAGGGFGSR	2	1	1	P04264	C4(Carbamidomethyl)	0	100.65	3.07375e-09	2	1765.75	6.62171	54.5736	0
	High	SLDLDSIIAEVK	2	1	1	P04264		0	100.6	1.34999e-09	2	1302.72	6.14162	83.4763	0
	High	QISNLQQSISDAEQR	1	1	1	P04264		0	93.91	1.37175e-08	2	1716.86	6.36443	59.0895	0
	High	GSGGGSSGGSIGGR	2	1	1	P04264		0	92.1	1.56307e-08	2	1092.51	3.74762	26.4884	0
	High	AEAESLYQSK	2	1	1	P04264		0	84.22	1.19209e-07	2	1125.55	2.9306	41.4876	0
	High	FLEQQNQVLQTK	2	3	2	P04264;P35908		0	83.9	9.04384e-08	2	1475.79	5.95861	52.3276	0
	High	YEELQITAGR	2	2	2	P04264;P04259		0	81.09	1.90619e-07	2	1179.61	4.48386	53.4731	0
	High	VRFLEQQNQVLQTK	3	3	2	P04264;P35908		0	79.21	1.28946e-07	2	1730.97	6.64074	55.5505	1
	High	SGGGFSSGSAGIINYQR	1	1	1	P04264		0	78.96	4.77101e-07	2	1657.8	6.23051	57.3612	0
	High	WELLQQVDTSTR	2	1	1	P04264		0	78.11	4.17991e-07	2	1475.76	8.3596	68.8974	0
	High	LALDLEIATYR	2	6	1	P04264		0	77.08	2.72279e-07	2	1277.72	6.95644	74.292	0
	High	TNAENEFVTIK	2	1	1	P04264		0	71.49	2.04358e-06	2	1265.65	6.26392	55.4295	0
	High	SLNNQFASFIDK	2	1	1	P04264		0	70.58	2.65995e-06	2	1383.7	6.87678	70.4114	0
	High	NMQDMVEDYR	2	1	1	P04264		0	67.63	4.15927e-06	2	1300.54	6.66368	58.9132	0
	High	GSGGGSSGGSIGGRGSSSGGVK	2	1	1	P04264		0	64.6	1.44936e-05	3	1751.84	7.60386	30.6409	1
	High	IEISELNR	2	2	2	P04264;P35908		0	60.06	2.3868e-05	2	973.536	4.29129	52.5159	0
	High	THNLEPYFESFINNLR	3	1	1	P04264		0	59.88	3.76768e-05	2	1993.99	7.8465	87.0508	0
	High	AQYEDIAQK	2	1	1	P04264		0	58.25	3.23935e-05	2	1065.53	4.59611	40.7034	0
	High	DVDGAYMTK	2	1	1	P04264		0	57.34	4.30811e-05	2	999.449	3.803	42.17	0
	High	TLLEGEESR	1	1	1	P04264		0	55.69	7.756e-05	2	1033.52	2.43923	43.8684	0
	High	RTNAENEFVTIK	4	1	1	P04264		0	53.82	0.000108303	2	1421.74	4.34194	50.7723	1
	High	mSGEcAPNVSVSVSTSHTTISGGGSR	1	1	1	P04264	M1(Oxidation); C5(Carbamidomethyl)	0	51.34	0.000376806	3	2581.17	4.66531	50.5126	0
	High	SISISVAR	2	1	1	P04264		0	49.47	0.000172859	2	832.494	6.0417	49.2362	0
	High	LLRDYQELMNTK	1	1	1	P04264		0	48.32	0.000378384	2	1523.8	5.31516	60.4103	1
	High	DYQELmNTK	2	1	1	P04264	M6(Oxidation)	0	46.8	0.000509788	2	1157.52	1.55901	41.233	0
	Medium	SKAEAESLYQSK	1	1	1	P04264		0	45.82	0.000725237	2	1340.68	5.15692	39.9572	1
	Medium	SLVNLGGSK	1	1	1	P04264		0	44.55	0.0010049	2	874.503	4.13372	49.3024	0
	Medium	SDQSRLDSELK	1	1	1	P04264		0	43.6	0.0012899	2	1277.64	4.57436	43.2206	1
	Medium	NmQDmVEDYR	1	1	1	P04264	M2(Oxidation); M5(Oxidation)	0	43.16	0.000804293	2	1332.53	4.97502	41.9646	0
P35908	RecName: Full=Keratin, type II cytoskeletal 2 epidermal;AltName: Full=Cytokeratin-2e; Short=CK-2e;AltName: Full=Epithelial keratin-2e;AltName: Full=Keratin-2 epidermis;AltName: Full=Keratin-2e; Short=K2e;AltName: Full=Type-II keratin Kb2; - [K22E_HUMAN]	1345.4	53.52	2	18	24	44	639	65.3932	8.00146
	A2	Sequence	# PSMs	# Proteins	# Protein Groups	Protein Group Accessions	Modifications	ΔCn	IonScore	Exp Value	Charge	MH+ [Da]	ΔM [ppm]	RT [min]	# Missed Cleavages
	High	GSSSGGGYSSGSSSYGSGGR	2	1	1	P35908		0	102.18	1.91893e-09	2	1740.72	5.45993	35.4483	0
	High	GGGFGGGSSFGGGSGFSGGGFGGGGFGGGR	1	1	1	P35908		0	101.58	3.33264e-09	2	2399.04	7.53944	70.6741	0
	High	HGGGGGGFGGGGFGSR	2	1	1	P35908		0	97.17	5.88072e-09	2	1320.59	4.73094	44.444	0
	High	LNDLEEALQQAK	2	1	1	P35908		0	94.44	8.66996e-09	2	1371.72	6.65394	65.6351	0
	High	NLDLDSIIAEVK	2	7	3	P13647;P04259;P35908		0	93.57	7.82384e-09	2	1329.73	5.16378	83.4022	0
	High	NVQDAIADAEQR	2	1	1	P35908		0	88.06	4.80668e-08	2	1329.65	5.17922	54.4158	0
	High	GFSSGSAVVSGGSR	2	1	1	P35908		0	87.86	4.87771e-08	2	1254.61	4.94311	43.5205	0
	High	FGGFGGPGGVGGLGGPGGFGPGGYPGGIHEVSVNQSLLQPLNVK	3	1	1	P35908		0	85.86	3.73562e-08	3	4092.1	7.06934	85.3436	0
	High	FLEQQNQVLQTK	2	3	2	P04264;P35908		0	83.9	9.04384e-08	2	1475.79	5.95861	52.3276	0
	High	VLYDAEISQIHQSVTDTNVILSMDNSR	1	1	1	P35908		0	79.47	3.57016e-07	3	3048.52	7.56363	80.1473	0
	High	VRFLEQQNQVLQTK	3	3	2	P04264;P35908		0	79.21	1.28946e-07	2	1730.97	6.64074	55.5505	1
	High	VDLLNQEIEFLK	1	1	1	P35908		0	78.01	2.55372e-07	2	1460.81	6.36236	81.8773	0
	High	GGSISGGGYGSGGGK	1	1	1	P35908		0	73.68	1.16565e-06	2	1197.55	4.14984	34.2172	0
	High	VLYDAEISQIHQSVTDTNVILSmDNSR	1	1	1	P35908	M23(Oxidation)	0	67.51	6.21853e-06	3	3064.51	6.5943	75.9833	0
	High	LQGEIAHVK	2	1	1	P35908		0	65.45	4.61865e-06	2	994.571	3.05782	38.2597	0
	High	LALDVEIATYR	2	9	3	P13647;P04259;P35908		0	62.72	9.48852e-06	2	1263.7	5.79761	69.8896	0
	High	TAAENDFVTLK	2	1	1	P35908		0	62.58	1.4492e-05	2	1208.62	4.92329	56.0382	0
	High	EEAEALYHSK	2	1	1	P35908		0	61.41	2.09603e-05	2	1176.56	4.8482	39.5402	0
	High	IEISELNR	2	2	2	P04264;P35908		0	60.06	2.3868e-05	2	973.536	4.29129	52.5159	0
	High	GGSSSGGGYGSGGGGSSSVK	1	1	1	P35908		0	55.82	9.32073e-05	2	1588.69	5.72243	30.746	0
	High	AQYEEIAQR	2	6	2	P04259;P35908		0	55.77	6.80665e-05	2	1107.55	2.70394	42.6579	0
	High	RYLDGLTAER	2	1	1	P35908		0	52.1	0.000121469	2	1193.63	5.52718	51.1121	1
	High	VDPEIQNVK	1	1	1	P35908		0	48.36	0.000228304	2	1041.56	1.28095	42.663	0
	High	DYQELMNVK	1	4	1	P35908		0	48.1	0.0004902	2	1139.54	3.98759	58.5988	0
	Medium	KYEDEINK	2	3	1	P35908		0	46.5	0.000624603	2	1038.51	1.69395	34.5672	1
PF3D7_1220900	organism=Plasmodium_falciparum_3D7 | product=heterochromatin protein 1 (HP1) | location=Pf3D7_12_v3:831252-832052(-) | length=266 | sequence_SO=chromosome | SO=protein_coding	1057.09	66.54	1	15	15	42	266	30.9993	9.48096
	A2	Sequence	# PSMs	# Proteins	# Protein Groups	Protein Group Accessions	Modifications	ΔCn	IonScore	Exp Value	Charge	MH+ [Da]	ΔM [ppm]	RT [min]	# Missed Cleavages
	High	TGsDEEFEIGDILEIK	4	1	1	PF3D7_1220900	S3(Phospho)	0	103.06	1.99207e-09	2	1874.84	5.89499	89.5333	0
	High	NLHNVGDELYISVIHNINNK	4	1	1	PF3D7_1220900		0	101.17	1.54677e-09	2	2306.21	8.86078	77.3681	0
	High	HENHVNDGNLLNVEDVYSVR	3	1	1	PF3D7_1220900		0	97.27	8.10935e-09	2	2323.12	7.99017	64.6262	0
	High	NESPQWVEETNIR	4	1	1	PF3D7_1220900		0	88.96	4.26913e-08	2	1601.77	7.65185	58.5002	0
	High	NHILAPTQEDDSIK	2	1	1	PF3D7_1220900		0	85.21	9.32525e-08	2	1580.8	5.72078	46.91	0
	High	TGSDEEFEIGDILEIK	2	1	1	PF3D7_1220900		0	80.14	3.4277e-07	2	1794.88	7.12225	84.8182	0
	High	VIEYIYPQELLNFLLSR	4	1	1	PF3D7_1220900		0	74.19	3.35338e-07	2	2110.18	8.62012	108.463	0
	High	NHILAPTQEDDsIK	2	1	1	PF3D7_1220900	S12(Phospho)	0	62.29	2.34605e-05	2	1660.77	6.16685	47.7166	0
	High	GYSDDENTWEPESNLIHLTTFK	3	1	1	PF3D7_1220900		0	61.67	3.50937e-05	3	2596.2	6.71627	79.3018	0
	High	NGFIYLVK	2	1	1	PF3D7_1220900		0	58.47	1.64279e-05	2	953.55	5.12852	66.4342	0
	High	NLSLSDNSLK	2	1	1	PF3D7_1220900		0	56.26	5.73736e-05	2	1090.58	4.234	52.6616	0
	High	SDEEDNEsVK	1	1	1	PF3D7_1220900	S8(Phospho)	0	56.02	2.51285e-05	2	1231.44	3.92657	26.958	0
	High	LEFLASLK	2	1	1	PF3D7_1220900		0	51.01	8.32126e-05	2	920.55	5.52738	69.4853	0
	High	KLEFLASLK	2	1	1	PF3D7_1220900		0	51.01	3.76438e-05	2	1048.65	5.26029	65.2472	1
	Medium	MtGSDEEFEIGDILEIK	2	1	1	PF3D7_1220900	T2(Phospho)	0	47.74	0.000699151	2	2005.88	6.61892	90.0057	0
	Medium	EIHSLYPSK	1	1	1	PF3D7_1220900		0	42.98	0.00142742	2	1073.56	2.10107	44.5697	0
	High	RTGHLNIK	2	1	1	PF3D7_1220900		0	41.18	0.000403902	2	938.557	4.64473	31.4882	1
P02533	RecName: Full=Keratin, type I cytoskeletal 14;AltName: Full=Cytokeratin-14; Short=CK-14;AltName: Full=Keratin-14; Short=K14; - [K1C14_HUMAN]	573.359	23.94	15	4	10	22	472	51.5294	5.16064
	A2	Sequence	# PSMs	# Proteins	# Protein Groups	Protein Group Accessions	Modifications	ΔCn	IonScore	Exp Value	Charge	MH+ [Da]	ΔM [ppm]	RT [min]	# Missed Cleavages
	High	APSTYGGGLSVSSSR	2	1	1	P02533		0	97.72	5.70524e-09	2	1425.7	4.48436	47.3533	0
	High	EVATNSELVQSGK	2	2	1	P02533		0	92.4	1.81839e-08	2	1361.7	6.15626	41.3147	0
	High	VTMQNLNDR	2	7	3	P02533;P13645;P08779		0	70.59	2.38321e-06	2	1090.54	4.17112	43.4984	0
	High	VLDELTLAR	2	5	2	P02533;P08779		0	69.23	2.17306e-06	2	1029.6	4.24719	60.6166	0
	High	ASLENSLEETK	2	2	2	P02533;P08779		0	68.26	3.79916e-06	2	1220.61	4.87595	50.0959	0
	High	DAEEWFFTK	2	1	1	P02533		0	67.86	4.72222e-06	2	1172.53	6.45915	73.8055	0
	High	LLEGEDAHLSSSQFSSGSQSSR	2	1	1	P02533		0	64.41	1.86012e-05	3	2309.07	3.65195	53.3829	0
	High	VTmQNLNDR	2	7	3	P02533;P13645;P08779	M3(Oxidation)	0	59.05	3.4722e-05	2	1106.53	3.41101	32.624	0
	High	TRLEQEIATYR	2	6	2	P02533;P08779		0	57.83	3.91439e-05	2	1379.73	2.94102	55.8511	1
	High	LASYLDK	2	8	4	P35527;P02533;P13645;P08779		0	49.35	0.000267714	2	809.445	5.71081	44.7713	0
	High	LAADDFR	2	17	3	P02533;P13645;P08779		0	46.85	0.000360409	2	807.403	3.92154	46.4526	0
P04259	RecName: Full=Keratin, type II cytoskeletal 6B;AltName: Full=Cytokeratin-6B; Short=CK-6B;AltName: Full=Keratin-6B; Short=K6B;AltName: Full=Type-II keratin Kb10; - [K2C6B_HUMAN]	394.758	14.72	11	2	8	14	564	60.0303	8.00146
	A2	Sequence	# PSMs	# Proteins	# Protein Groups	Protein Group Accessions	Modifications	ΔCn	IonScore	Exp Value	Charge	MH+ [Da]	ΔM [ppm]	RT [min]	# Missed Cleavages
	High	ADTLTDEINFLR	2	3	1	P04259		0	95.59	7.37074e-09	2	1407.72	6.83064	76.3354	0
	High	NLDLDSIIAEVK	2	7	3	P13647;P04259;P35908		0	93.57	7.82384e-09	2	1329.73	5.16378	83.4022	0
	High	YEELQITAGR	2	2	2	P04264;P04259		0	81.09	1.90619e-07	2	1179.61	4.48386	53.4731	0
	High	LALDVEIATYR	2	9	3	P13647;P04259;P35908		0	62.72	9.48852e-06	2	1263.7	5.79761	69.8896	0
	High	WTLLQEQGTK	2	4	2	P13647;P04259		0	59.75	2.8441e-05	2	1203.64	2.76081	60.3657	0
	High	AQYEEIAQR	2	6	2	P04259;P35908		0	55.77	6.80665e-05	2	1107.55	2.70394	42.6579	0
	High	VRFLEQQNK	1	18	2	P13647;P04259		0	51.24	0.00013454	2	1161.64	4.38553	44.1586	1
	Medium	LEGLEDALQK	1	3	1	P04259		0	41.49	0.00152204	2	1115.6	4.76486	58.4549	0
P08779	RecName: Full=Keratin, type I cytoskeletal 16;AltName: Full=Cytokeratin-16; Short=CK-16;AltName: Full=Keratin-16; Short=K16; - [K1C16_HUMAN]	353.435	16.7	14	2	8	16	473	51.2362	5.04639
	A2	Sequence	# PSMs	# Proteins	# Protein Groups	Protein Group Accessions	Modifications	ΔCn	IonScore	Exp Value	Charge	MH+ [Da]	ΔM [ppm]	RT [min]	# Missed Cleavages
	High	EVASNSELVQSSR	1	1	1	P08779		0	89.45	3.18938e-08	2	1405.7	5.47001	41.3	0
	High	EVFTSSSSSSSR	1	1	1	P08779		0	73.36	1.39087e-06	2	1260.58	4.41224	36.1198	0
	High	VTMQNLNDR	2	7	3	P02533;P13645;P08779		0	70.59	2.38321e-06	2	1090.54	4.17112	43.4984	0
	High	VLDELTLAR	2	5	2	P02533;P08779		0	69.23	2.17306e-06	2	1029.6	4.24719	60.6166	0
	High	ASLENSLEETK	2	2	2	P02533;P08779		0	68.26	3.79916e-06	2	1220.61	4.87595	50.0959	0
	High	VTmQNLNDR	2	7	3	P02533;P13645;P08779	M3(Oxidation)	0	59.05	3.4722e-05	2	1106.53	3.41101	32.624	0
	High	TRLEQEIATYR	2	6	2	P02533;P08779		0	57.83	3.91439e-05	2	1379.73	2.94102	55.8511	1
	High	LASYLDK	2	8	4	P35527;P02533;P13645;P08779		0	49.35	0.000267714	2	809.445	5.71081	44.7713	0
	High	LAADDFR	2	17	3	P02533;P13645;P08779		0	46.85	0.000360409	2	807.403	3.92154	46.4526	0
P13647	RecName: Full=Keratin, type II cytoskeletal 5;AltName: Full=58 kDa cytokeratin;AltName: Full=Cytokeratin-5; Short=CK-5;AltName: Full=Keratin-5; Short=K5;AltName: Full=Type-II keratin Kb5; - [K2C5_HUMAN]	329.057	15.76	9	5	9	14	590	62.34	7.73779
	A2	Sequence	# PSMs	# Proteins	# Protein Groups	Protein Group Accessions	Modifications	ΔCn	IonScore	Exp Value	Charge	MH+ [Da]	ΔM [ppm]	RT [min]	# Missed Cleavages
	High	NLDLDSIIAEVK	2	7	3	P13647;P04259;P35908		0	93.57	7.82384e-09	2	1329.73	5.16378	83.4022	0
	High	LAELEEALQK	2	1	1	P13647		0	72.6	1.00841e-06	2	1143.63	5.13804	58.6537	0
	High	LALDVEIATYR	2	9	3	P13647;P04259;P35908		0	62.72	9.48852e-06	2	1263.7	5.79761	69.8896	0
	High	WTLLQEQGTK	2	4	2	P13647;P04259		0	59.75	2.8441e-05	2	1203.64	2.76081	60.3657	0
	High	AQYEEIANR	2	1	1	P13647		0	52.6	0.000137385	2	1093.53	3.98938	42.175	0
	High	SRTEAESWYQTK	1	1	1	P13647		0	52.27	0.000215825	2	1485.7	4.14567	47.286	1
	High	VRFLEQQNK	1	18	2	P13647;P04259		0	51.24	0.00013454	2	1161.64	4.38553	44.1586	1
	Medium	RISISTSGGSFR	1	1	1	P13647		0	41.77	0.0012241	2	1267.68	4.4937	50.0425	1
	Medium	HEISEMNR	1	1	1	P13647		0	41.26	0.00163475	2	1015.47	3.45728	33.9101	0
Q86YZ3	RecName: Full=Hornerin; - [HORN_HUMAN]	287.624	7.58	1	7	7	12	2850	282.228	10.0376
	A2	Sequence	# PSMs	# Proteins	# Protein Groups	Protein Group Accessions	Modifications	ΔCn	IonScore	Exp Value	Charge	MH+ [Da]	ΔM [ppm]	RT [min]	# Missed Cleavages
	High	HGSSSGSSSSYGQHGSGSR	2	1	1	Q86YZ3		0	69.6	4.21596e-06	2	1808.77	6.89416	24.861	0
	High	YGQHGSGSR	1	1	1	Q86YZ3		0	66.11	4.57975e-06	2	948.431	2.9908	20.272	0
	High	HGSGLGHSSSHGQHGSGSGR	2	1	1	Q86YZ3		0	62.89	2.26436e-05	3	1885.85	5.29377	23.1474	0
	High	GEQHGSSSGSSSSYGQHGSGSR	2	1	1	Q86YZ3		0	62.53	2.09147e-05	3	2122.88	3.55333	26.3701	0
	High	SEQHGSSSGSSSSYGQHGSGSR	2	1	1	Q86YZ3		0	53.27	0.000186978	3	2152.9	5.06262	26.3364	0
	High	GSGSGQSPSYGR	1	1	1	Q86YZ3		0	49.51	0.000260269	2	1139.51	5.66416	30.1102	0
	High	SSSGSSSSYGQHGSGSR	2	1	1	Q86YZ3		0	47.82	0.000469157	2	1614.68	4.88579	25.7139	0
P81605	RecName: Full=Dermcidin; EC=3.4.-.-;AltName: Full=Preproteolysin;Contains: RecName: Full=Survival-promoting peptide;Contains: RecName: Full=DCD-1;Flags: Precursor; - [DCD_HUMAN]	160.005	26.36	1	3	3	5	110	11.2768	6.53662
	A2	Sequence	# PSMs	# Proteins	# Protein Groups	Protein Group Accessions	Modifications	ΔCn	IonScore	Exp Value	Charge	MH+ [Da]	ΔM [ppm]	RT [min]	# Missed Cleavages
	High	DAVEDLESVGK	2	1	1	P81605		0	75.82	6.912e-07	2	1161.57	5.64115	59.5355	0
	High	ENAGEDPGLAR	2	1	1	P81605		0	70.5	2.2816e-06	2	1128.53	3.94938	36.9233	0
	Medium	GAVHDVK	1	1	1	P81605		0	38.66	0.00156566	2	725.398	4.94948	22.029	0
P02549	RecName: Full=Spectrin alpha chain, erythrocytic 1;AltName: Full=Erythroid alpha-spectrin; - [SPTA1_HUMAN]	105.922	1.36	1	2	2	3	2419	279.842	5.04639
	A2	Sequence	# PSMs	# Proteins	# Protein Groups	Protein Group Accessions	Modifications	ΔCn	IonScore	Exp Value	Charge	MH+ [Da]	ΔM [ppm]	RT [min]	# Missed Cleavages
	High	SSDEIENAFQALAEGK	2	1	1	P02549		0	77.05	7.11058e-07	2	1708.81	7.29611	82.5377	0
	High	IVDLGDNLEDALILDIK	1	1	1	P02549		0	44.4	0.000379417	2	1869.03	6.21146	91.1518	0
P61626	RecName: Full=Lysozyme C; EC=3.2.1.17;AltName: Full=1,4-beta-N-acetylmuramidase C;Flags: Precursor; - [LYSC_HUMAN]	85.51	8.11	1	1	1	1	148	16.5263	9.15869
	A2	Sequence	# PSMs	# Proteins	# Protein Groups	Protein Group Accessions	Modifications	ΔCn	IonScore	Exp Value	Charge	MH+ [Da]	ΔM [ppm]	RT [min]	# Missed Cleavages
	High	STDYGIFQINSR	1	1	1	P61626		0	85.51	9.08244e-08	2	1400.69	6.50501	66.5405	0
PF3D7_0505800	organism=Plasmodium_falciparum_3D7 | product=small ubiquitin-related modifier, putative (SUMO) | location=Pf3D7_05_v3:252047-252606(-) | length=100 | sequence_SO=chromosome | SO=protein_coding	84.6339	37	1	2	2	4	100	11.0533	4.90674
	A2	Sequence	# PSMs	# Proteins	# Protein Groups	Protein Group Accessions	Modifications	ΔCn	IonScore	Exp Value	Charge	MH+ [Da]	ΔM [ppm]	RT [min]	# Missed Cleavages
	High	GDDDSAVNNNGSSPVNNQGEHIQVK	1	1	1	PF3D7_0505800		0	58.13	7.79075e-05	3	2595.18	5.81676	45.2674	0
	High	VRSPDGAEVFFK	3	1	1	PF3D7_0505800		0	57.63	3.99531e-05	2	1351.71	4.37758	58.1695	1
P07477	RecName: Full=Trypsin-1; EC=3.4.21.4;AltName: Full=Beta-trypsin;AltName: Full=Cationic trypsinogen;AltName: Full=Serine protease 1;AltName: Full=Trypsin I;Contains: RecName: Full=Alpha-trypsin chain 1;Contains: RecName: Full=Alpha-trypsin chain 2;Flags: Precursor; - [TRY1_HUMAN]	79.5075	4.05	1	1	1	2	247	26.5411	6.50732
	A2	Sequence	# PSMs	# Proteins	# Protein Groups	Protein Group Accessions	Modifications	ΔCn	IonScore	Exp Value	Charge	MH+ [Da]	ΔM [ppm]	RT [min]	# Missed Cleavages
	High	TLNNDIMLIK	1	1	1	P07477		0	70.73	1.38203e-06	2	1174.66	5.70769	65.2123	0
	High	TLNNDImLIK	1	1	1	P07477	M7(Oxidation)	0	49.42	0.000211432	2	1190.65	5.28821	60.5729	0
P16452	RecName: Full=Erythrocyte membrane protein band 4.2; Short=Erythrocyte protein 4.2; Short=P4.2; - [EPB42_HUMAN]	68.3163	6.51	1	3	3	3	691	76.9607	8.08936
	A2	Sequence	# PSMs	# Proteins	# Protein Groups	Protein Group Accessions	Modifications	ΔCn	IonScore	Exp Value	Charge	MH+ [Da]	ΔM [ppm]	RT [min]	# Missed Cleavages
	High	VALTAQTGEQPSK	1	1	1	P16452		0	62.22	1.4275e-05	2	1329.71	4.43963	40.1436	0
	Medium	VVTTFASAQGTGGR	1	1	1	P16452		0	43.7	0.000979	2	1351.7	5.64314	45.7288	0
	Medium	VLPTPQTQATQEGALLNK	1	1	1	P16452		0	40.45	0.00108189	2	1909.05	6.83494	57.9733	0
P02768	RecName: Full=Serum albumin;Flags: Precursor; - [ALBU_HUMAN]	48.95	2.13	1	1	1	1	609	69.3215	6.27783
	A2	Sequence	# PSMs	# Proteins	# Protein Groups	Protein Group Accessions	Modifications	ΔCn	IonScore	Exp Value	Charge	MH+ [Da]	ΔM [ppm]	RT [min]	# Missed Cleavages
	High	TcVADESAENcDK	1	1	1	P02768	C2(Carbamidomethyl); C11(Carbamidomethyl)	0	48.95	0.000236872	2	1498.59	7.18122	33.7564	0
P12273	RecName: Full=Prolactin-inducible protein;AltName: Full=Gross cystic disease fluid protein 15; Short=GCDFP-15;AltName: Full=Prolactin-induced protein;AltName: Full=Secretory actin-binding protein; Short=SABP;AltName: Full=gp17;Flags: Precursor; - [PIP_HUMAN]	46.86	10.96	1	1	1	1	146	16.5618	8.04541
	A2	Sequence	# PSMs	# Proteins	# Protein Groups	Protein Group Accessions	Modifications	ΔCn	IonScore	Exp Value	Charge	MH+ [Da]	ΔM [ppm]	RT [min]	# Missed Cleavages
	High	TYLISSIPLQGAFNYK	1	1	1	P12273		0	46.86	0.000356489	2	1814.98	7.2165	81.1797	0
PF3D7_0810300	organism=Plasmodium_falciparum_3D7 | product=protein phosphatase, putative | location=Pf3D7_08_v3:525058-527604(-) | length=550 | sequence_SO=chromosome | SO=protein_coding	46.2	1.27	1	1	1	1	550	63.5807	5.26221
	A2	Sequence	# PSMs	# Proteins	# Protein Groups	Protein Group Accessions	Modifications	ΔCn	IonScore	Exp Value	Charge	MH+ [Da]	ΔM [ppm]	RT [min]	# Missed Cleavages
	High	SSVAGVR	1	1	1	PF3D7_0810300		0	46.2	0.000509752	2	675.382	5.35303	25.3598	0
Q13505	RecName: Full=Metaxin-1;AltName: Full=Mitochondrial outer membrane import complex protein 1; - [MTX1_HUMAN]	45.64	1.93	1	1	1	1	466	51.4446	9.78857
	A2	Sequence	# PSMs	# Proteins	# Protein Groups	Protein Group Accessions	Modifications	ΔCn	IonScore	Exp Value	Charge	MH+ [Da]	ΔM [ppm]	RT [min]	# Missed Cleavages
	Medium	SSAASRARR	1	1	1	Q13505		0	45.64	0.000622207	2	961.519	-9.56249	27.6315	2
P0CG48	RecName: Full=Polyubiquitin-C;Contains: RecName: Full=Ubiquitin;Flags: Precursor; - [UBC_HUMAN]	44.96	11.82	6	1	1	1	685	76.9915	7.66455
	A2	Sequence	# PSMs	# Proteins	# Protein Groups	Protein Group Accessions	Modifications	ΔCn	IonScore	Exp Value	Charge	MH+ [Da]	ΔM [ppm]	RT [min]	# Missed Cleavages
	High	ESTLHLVLR	1	6	1	P0CG48		0	44.96	0.000315962	2	1067.62	3.39628	56.914	0
P16157	RecName: Full=Ankyrin-1; Short=ANK-1;AltName: Full=Ankyrin-R;AltName: Full=Erythrocyte ankyrin; - [ANK1_HUMAN]	42.61	0.53	1	1	1	1	1881	206.137	6.01123
	A2	Sequence	# PSMs	# Proteins	# Protein Groups	Protein Group Accessions	Modifications	ΔCn	IonScore	Exp Value	Charge	MH+ [Da]	ΔM [ppm]	RT [min]	# Missed Cleavages
	Medium	EADAATSFLR	1	1	1	P16157		0	42.61	0.00134876	2	1080.54	3.68987	56.5178	0
O00522	RecName: Full=Krev interaction trapped protein 1; Short=Krev interaction trapped 1;AltName: Full=Cerebral cavernous malformations 1 protein; - [KRIT1_HUMAN]	42.47	1.09	1	1	1	1	736	84.2944	8.41162
	A2	Sequence	# PSMs	# Proteins	# Protein Groups	Protein Group Accessions	Modifications	ΔCn	IonScore	Exp Value	Charge	MH+ [Da]	ΔM [ppm]	RT [min]	# Missed Cleavages
	Medium	NTASLNSR	1	1	1	O00522		0	42.47	0.00125422	2	862.44	3.09001	28.7815	0

## Sheet: HP1 IP#3_$PfHs-merged$_140528
Accession	Description	ΣCoverage	Σ# Proteins	Σ# Unique Peptides	Σ# Peptides	Σ# PSMs	Area	Score A2	Coverage A2	# Peptides A2	# PSM A2	Score A4	Coverage A4	# Peptides A4	# PSM A4	# AAs	MW [kDa]	calc. pI
PF3D7_1220900	organism=Plasmodium_falciparum_3D7 | product=heterochromatin protein 1 (HP1) | location=Pf3D7_12_v3:831252-832052(-) | length=266 | sequence_SO=chromosome | SO=protein_coding	51.5	1	11	11	36	6.62936e+07	605.282	51.5	11	24	46.7285	28.95	5	12	266	30.9993	9.48096
	Sequence	# PSMs	# Proteins	# Protein Groups	Protein Group Accessions	Modifications	MH+ [Da]	Area	A2	IonScore A2	Exp Value A2	A4	XCorr A4	# Missed Cleavages
	TGSDEEFEIGDILEIK	4	1	1	PF3D7_1220900	T1(Phospho)	1874.84	3.43687e+06	High	105.42	1.49855e-09			0
	NLHNVGDELYISVIHNINNK	6	1	1	PF3D7_1220900		2306.2	7.70878e+07	High	89.54	6.25349e-08	High	5.75833	0
	NESPQWVEETNIR	4	1	1	PF3D7_1220900		1601.76	6.03373e+07	High	89.31	4.9115e-08	High	3.78808	0
	NHILAPTQEDDSIK	4	1	1	PF3D7_1220900		1580.8	4.51524e+07	High	78.47	5.88844e-07	High	3.30949	0
	HENHVNDGNLLNVEDVYSVR	2	1	1	PF3D7_1220900		2323.12	2.88696e+07	High	74.37	2.97046e-06	High	5.22879	0
	NLSLSDNSLK	2	1	1	PF3D7_1220900		1090.58	2.16845e+07	High	66.03	6.97239e-06			0
	NGFIYLVK	2	1	1	PF3D7_1220900		953.55	3.90339e+07	High	64.81	4.88947e-06			0
	NESPQWVEETNIR	2	1	1	PF3D7_1220900	S3(Phospho)	1681.73	0	High	63.39	1.71574e-05	High	3.54637	0
	SDEEDNESVK	2	1	1	PF3D7_1220900	S8(Phospho)	1231.44	334934	High	55.47	3.93052e-05	High	2.88213	0
	EIHSLYPSK	1	1	1	PF3D7_1220900		1073.57	5.74328e+07	High	51.78	0.000210407			0
	NHILAPTQEDDSIK	3	1	1	PF3D7_1220900	S12(Phospho)	1660.77	3.65293e+06	High	51.36	0.000346925	High	4.14581	0
	KLEFLASLK	2	1	1	PF3D7_1220900		1048.64	61455771	High	46.25	0.00019801			1
	RTGHLNIK	2	1	1	PF3D7_1220900		938.556	1.20826e+07	High	45.45	0.000233783			1
PF3D7_1211800	organism=Plasmodium_falciparum_3D7 | product=polyubiquitin (PfpUB) | location=Pf3D7_12_v3:526109-527780(+) | length=381 | sequence_SO=chromosome | SO=protein_coding	44.62	6	3	3	4	3.38158e+06	86.7784	44.62	3	3	2.8711	11.81	1	1	381	42.803	7.57666
	Sequence	# PSMs	# Proteins	# Protein Groups	Protein Group Accessions	Modifications	MH+ [Da]	Area	A2	IonScore A2	Exp Value A2	A4	XCorr A4	# Missed Cleavages
	TITLDVEPSDTIENVK	1	2	1	PF3D7_1211800		1773.92	0	High	65.77	1.18256e-05			0
	ESTLHLVLR	2	6	1	PF3D7_1211800		1067.63	2.88574e+06	High	53.85	6.16086e-05	High	2.8711	0
	TLSDYNIQK	1	6	1	PF3D7_1211800		1081.56	3.87742e+06	High	45.7	0.000846488			0
P04264	RecName: Full=Keratin, type II cytoskeletal 1;AltName: Full=67 kDa cytokeratin;AltName: Full=Cytokeratin-1; Short=CK-1;AltName: Full=Hair alpha protein;AltName: Full=Keratin-1; Short=K1;AltName: Full=Type-II keratin Kb1; - [K2C1_HUMAN]	20.19	10	11	12	24	9.28252e+06	366.054	20.19	12	16	27.0164	13.2	7	8	644	65.999	8.11865
	Sequence	# PSMs	# Proteins	# Protein Groups	Protein Group Accessions	Modifications	MH+ [Da]	Area	A2	IonScore A2	Exp Value A2	A4	XCorr A4	# Missed Cleavages
	SLDLDSIIAEVK	4	1	1	P04264		1302.72	4.26141e+06	High	109.12	3.17788e-10	High	3.63265	0
	LNDLEDALQQAK	2	1	1	P04264		1357.7	5.85544e+06	High	89.21	3.85039e-08	High	4.188	0
	SLNNQFASFIDK	2	1	1	P04264		1383.7	10359860	High	76.21	9.0587e-07	High	2.9051	0
	AEAESLYQSK	3	1	1	P04264		1125.55	7.40306e+06	High	70.56	3.03263e-06	High	3.09	0
	SISISVAR	1	1	1	P04264		832.493	3.45101e+06	High	58.76	2.54117e-05			0
	GSGGGSSGGSIGGR	2	1	1	P04264		1092.51	716269	High	54.6	9.2232e-05	High	2.98239	0
	THNLEPYFESFINNLR	2	1	1	P04264		1993.99	1.30401e+06	High	51.4	0.000433213	High	3.73704	0
	AQYEDIAQK	3	1	1	P04264		1065.52	1.00846e+07	High	50.73	0.000185116	High	2.99687	0
	DVDGAYMTK	2	1	1	P04264	M7(Oxidation)	1015.44	2.81195e+06	High	47.49	0.00038232			0
	RTNAENEFVTIK	1	1	1	P04264		1421.74	4.18646e+06	High	45.87	0.000917521			1
	TLLEGEESR	1	1	1	P04264		1033.52	3.6173e+06	High	44.96	0.000976611			0
	YEDEINK	1	12	3	P04264;P13647;P35908		910.419	4.26739e+06	High	42.48	0.00116377			0
P81605	RecName: Full=Dermcidin; EC=3.4.-.-;AltName: Full=Preproteolysin;Contains: RecName: Full=Survival-promoting peptide;Contains: RecName: Full=DCD-1;Flags: Precursor; - [DCD_HUMAN]	20	1	2	2	2	1.28353e+06	55.4189	20	2	2		0			110	11.2768	6.53662
	Sequence	# PSMs	# Proteins	# Protein Groups	Protein Group Accessions	Modifications	MH+ [Da]	Area	A2	IonScore A2	Exp Value A2	A4	XCorr A4	# Missed Cleavages
	DAVEDLESVGK	1	1	1	P81605		1161.57	1.28353e+06	High	48.58	0.000400079			0
	ENAGEDPGLAR	1	1	1	P81605		1128.53	0	High	44.83	0.000897765			0
PF3D7_0505800	organism=Plasmodium_falciparum_3D7 | product=small ubiquitin-related modifier, putative (SUMO) | location=Pf3D7_05_v3:252047-252606(-) | length=100 | sequence_SO=chromosome | SO=protein_coding	20	1	2	2	3	2.44439e+06	53.6404	20	2	2	3.29931	12	1	1	100	11.0533	4.90674
	Sequence	# PSMs	# Proteins	# Protein Groups	Protein Group Accessions	Modifications	MH+ [Da]	Area	A2	IonScore A2	Exp Value A2	A4	XCorr A4	# Missed Cleavages
	VRSPDGAEVFFK	2	1	1	PF3D7_0505800		1351.71	3382054	High	49.52	0.000343435	High	3.29931	1
	LMEVYCNR	1	1	1	PF3D7_0505800	M2(Oxidation); C6(Carbamidomethyl)	1100.49	1.50673e+06	High	44.75	0.00081899			0
PF3D7_1105000	organism=Plasmodium_falciparum_3D7 | product=histone H4 (H4) | location=Pf3D7_11_v3:221818-222129(-) | length=103 | sequence_SO=chromosome | SO=protein_coding	18.45	1	2	2	3	5.91952e+06	65.4137	18.45	2	2	3.15391	10.68	1	1	103	11.4484	11.2241
	Sequence	# PSMs	# Proteins	# Protein Groups	Protein Group Accessions	Modifications	MH+ [Da]	Area	A2	IonScore A2	Exp Value A2	A4	XCorr A4	# Missed Cleavages
	VFLENVIK	1	1	1	PF3D7_1105000		961.577	8.15889e+06	High	54.11	4.6578e-05			0
	RISGLIYEEIR	2	1	1	PF3D7_1105000		1348.76	3.68016e+06	High	49.89	0.000186669	High	3.15391	1
P35527	RecName: Full=Keratin, type I cytoskeletal 9;AltName: Full=Cytokeratin-9; Short=CK-9;AltName: Full=Keratin-9; Short=K9; - [K1C9_HUMAN]	17.66	1	9	9	20	5.85787e+06	385.357	17.66	9	14	26.4514	12.84	5	6	623	62.0268	5.23682
	Sequence	# PSMs	# Proteins	# Protein Groups	Protein Group Accessions	Modifications	MH+ [Da]	Area	A2	IonScore A2	Exp Value A2	A4	XCorr A4	# Missed Cleavages
	VQALEEANNDLENK	2	1	1	P35527		1586.77	5.88453e+06	High	105.1	1.57605e-09	High	4.69591	0
	DIENQYETQITQIEHEVSSSGQEVQSSAK	4	1	1	P35527		3264.53	5.54426e+06	High	105.08	4.81517e-09	High	6.0387	0
	DQIVDLTVGNNK	2	1	1	P35527		1315.69	5.84369e+06	High	92.76	1.79291e-08	High	4.19338	0
	NYSPYYNTIDDLK	1	1	1	P35527		1605.75	3.86155e+06	High	66.91	9.21762e-06			0
	TLLDIDNTR	3	1	1	P35527		1060.57	5.8454e+06	High	56.67	5.86633e-05	High	3.02007	0
	STMQELNSR	1	1	1	P35527		1065.5	625729	High	56.36	4.73973e-05			0
	KGPAAIQK	2	1	1	P35527		812.502	2.54352e+06	High	56.34	1.82335e-05			1
	STMQELNSR	1	1	1	P35527	M3(Oxidation)	1081.5	1.59029e+06	High	51.43	0.000146048			0
	HGVQELEIELQSQLSK	2	1	1	P35527		1837.97	1.70083e+06	High	47.58	0.00067476	High	3.83992	0
	GPAAIQK	2	1	1	P35527		684.408	1.24877e+06	High	46.56	0.00017112			0
PF3D7_0516200	organism=Plasmodium_falciparum_3D7 | product=40S ribosomal protein S14, putative | location=Pf3D7_05_v3:675809-676614(-) | length=151 | sequence_SO=chromosome | SO=protein_coding	17.22	2	2	2	4	1.19537e+06	95.2729	17.22	2	3	2.90082	9.93	1	1	151	16.0667	10.4917
	Sequence	# PSMs	# Proteins	# Protein Groups	Protein Group Accessions	Modifications	MH+ [Da]	Area	A2	IonScore A2	Exp Value A2	A4	XCorr A4	# Missed Cleavages
	TPQPETAIVSGPQPK	2	1	1	PF3D7_0516200		1549.83	1.47023e+06	High	61.14	2.34585e-05	High	2.90082	0
	TPGPGAQSALR	2	2	1	PF3D7_0516200		1054.57	920502	High	51.43	0.000184539			0
P16157	RecName: Full=Ankyrin-1; Short=ANK-1;AltName: Full=Ankyrin-R;AltName: Full=Erythrocyte ankyrin; - [ANK1_HUMAN]	14.46	1	17	17	40	5.84493e+06	619.426	13.13	16	20	71.982	13.93	16	20	1881	206.137	6.01123
	Sequence	# PSMs	# Proteins	# Protein Groups	Protein Group Accessions	Modifications	MH+ [Da]	Area	A2	IonScore A2	Exp Value A2	A4	XCorr A4	# Missed Cleavages
	LVPLVQATFPENAVTK	2	1	1	P16157		1726.98	4.45708e+06	High	91.33	1.42088e-08	High	3.57685	0
	TAEAVNFATLLYK	4	1	1	P16157		1440.78	3.53428e+06	High	89.78	2.71932e-08	High	3.61649	0
	LCQDYDTIGPEGGSLK	3	1	1	P16157	C2(Carbamidomethyl)	1752.82	4.55043e+06	High	87.24	1.07521e-07	High	3.20335	0
	LDQVVESPAIPR	2	1	1	P16157		1323.73	4.19771e+06	High	86.09	4.85923e-08	High	3.14767	0
	LLGNQATFSPIVTVEPR	2	1	1	P16157		1842.02	4.2065e+06	High	79.63	2.99456e-07	High	3.90099	0
	TAAVLLQNDPNPDVLSK	2	1	1	P16157		1794.97	4.93479e+06	High	76.75	7.08019e-07	High	3.48097	0
	TLEQHENFVEVAR	2	1	1	P16157		1571.79	0	High	70.63	3.57232e-06	High	3.81544	0
	EADAATSFLR	1	1	1	P16157		1080.54	4.25794e+06	High	68.31	3.58597e-06			0
	DSGEGDTTSLR	4	1	1	P16157		1137.51	1.55676e+06	High	67.28	4.59252e-06	High	3.66777	0
	NGASPNEVSSDGTTPLAIAK	2	1	1	P16157		1928.97	2.15729e+06	High	65.02	1.80996e-05	High	2.88195	0
	ELVNYGANVNAQSQK	2	1	1	P16157		1634.82	0	High	64.87	1.45323e-05	High	3.25447	0
	VVTDETSFVLVSDK	2	1	1	P16157		1538.8	1.39795e+06	High	60.28	3.89557e-05	High	3.32901	0
	LALQAQPVPDELVTK	2	1	1	P16157		1621.92	7.83511e+06	High	54.01	7.05015e-05	High	3.2323	0
	LGYSPLHQAAQQGHTDIVTLLLK	4	1	1	P16157		2503.38	2.77785e+06	High	53.48	0.000131931	High	4.64105	0
	FLLQHQADVNAK	2	1	1	P16157		1383.74	1.48224e+06	High	45.35	0.000637458	High	3.45716	0
	SGLTPLHLVAQEGHVPVADVLIK	3	1	1	P16157		2393.37	4.7649e+06	High	41.06	0.00102238	High	4.08803	0
	LLLENNANPNLATTAGHTPLHIAAR	1	1	1	P16157		2622.43	0				High	4.55472	0
PF3D7_1105100	organism=Plasmodium_falciparum_3D7 | product=histone H2B (H2B) | location=Pf3D7_11_v3:226065-226418(+) | length=117 | sequence_SO=chromosome | SO=protein_coding	13.68	1	2	2	4	5.91831e+06	55.9979	13.68	2	4		0			117	13.1171	10.2573
	Sequence	# PSMs	# Proteins	# Protein Groups	Protein Group Accessions	Modifications	MH+ [Da]	Area	A2	IonScore A2	Exp Value A2	A4	XCorr A4	# Missed Cleavages
	RDTLSSR	2	1	1	PF3D7_1105100		834.447	1.40475e+06	High	45.11	0.00059968			1
	LVLPGELAK	2	1	1	PF3D7_1105100		939.591	1.04319e+07	High	42.47	0.000232158			0
PF3D7_0714000	organism=Plasmodium_falciparum_3D7 | product=histone H2B variant (H2B.Z) | location=Pf3D7_07_v3:643101-643472(-) | length=123 | sequence_SO=chromosome | SO=protein_coding	13.01	1	2	2	4	5.09199e+06	83.6321	13.01	2	4		0			123	13.7545	10.7993
	Sequence	# PSMs	# Proteins	# Protein Groups	Protein Group Accessions	Modifications	MH+ [Da]	Area	A2	IonScore A2	Exp Value A2	A4	XCorr A4	# Missed Cleavages
	LLLPGELSK	2	1	1	PF3D7_0714000		969.602	7.61469e+06	High	57.17	1.5829e-05			0
	LVTEATR	2	1	1	PF3D7_0714000		789.45	2569295	High	52.05	0.000111337			0
PF3D7_1004000	organism=Plasmodium_falciparum_3D7 | product=60S ribosomal protein L13, putative | location=Pf3D7_10_v3:179344-180226(-) | length=202 | sequence_SO=chromosome | SO=protein_coding	12.87	1	3	3	4	1.06346e+06	84.9095	12.87	3	3	3.29097	5.94	1	1	202	23.7391	10.1841
	Sequence	# PSMs	# Proteins	# Protein Groups	Protein Group Accessions	Modifications	MH+ [Da]	Area	A2	IonScore A2	Exp Value A2	A4	XCorr A4	# Missed Cleavages
	TEALNLINPEQR	2	1	1	PF3D7_1004000		1397.75	1.47539e+06	High	61.65	1.9765e-05	High	3.29097	0
	LGTLSSR	1	1	1	PF3D7_1004000		733.425	1.01027e+06	High	59.87	2.48323e-05			0
	VNNLNEK	1	1	1	PF3D7_1004000		830.441	704731	High	48.06	0.000553354			0
P60709	RecName: Full=Actin, cytoplasmic 1;AltName: Full=Beta-actin;Contains: RecName: Full=Actin, cytoplasmic 1, N-terminally processed; - [ACTB_HUMAN]	12.8	11	4	4	7	4.26198e+06	169.681	12.8	4	5	6.53036	7.2	2	2	375	41.7097	5.47803
	Sequence	# PSMs	# Proteins	# Protein Groups	Protein Group Accessions	Modifications	MH+ [Da]	Area	A2	IonScore A2	Exp Value A2	A4	XCorr A4	# Missed Cleavages
	SYELPDGQVITIGNER	2	10	1	P60709		1790.9	4.72093e+06	High	77.05	9.6057e-07	High	3.47065	0
	DSYVGDEAQSK	3	6	1	P60709		1198.53	4.96145e+06	High	71.81	1.60509e-06	High	3.05971	0
	GYSFTTTAER	1	2	1	P60709		1132.53	1.33166e+06	High	63.42	1.30354e-05			0
	AVFPSIVGRPR	1	9	1	P60709		1198.71	3.10356e+06	High	51.96	8.53306e-05			1
PF3D7_1357100	organism=Plasmodium_falciparum_3D7 | product=elongation factor 1-alpha | location=Pf3D7_13_v3:2268901-2270232(+) | length=443 | sequence_SO=chromosome | SO=protein_coding	12.42	4	4	4	8	2.68845e+06	168.155	12.42	4	5	9.42371	9.03	3	3	443	48.9279	9.05615
	Sequence	# PSMs	# Proteins	# Protein Groups	Protein Group Accessions	Modifications	MH+ [Da]	Area	A2	IonScore A2	Exp Value A2	A4	XCorr A4	# Missed Cleavages
	VDFIPISGFEGDNLIEK	3	1	1	PF3D7_1357100		1892.98	2.851e+06	High	81.34	3.55505e-07	High	3.05806	0
	IGGIGTVPVGR	2	4	1	PF3D7_1357100		1025.61	2.61929e+06	High	72.27	4.83234e-07	High	3.00986	0
	FTAQVIILNHPGEIK	1	1	1	PF3D7_1357100		1679.95	0	High	57.44	3.66914e-05			0
	SGDSALVSLEPK	2	1	1	PF3D7_1357100		1202.63	2.59507e+06	High	49.83	0.000313016	High	3.35579	0
PF3D7_1019400	organism=Plasmodium_falciparum_3D7 | product=60S ribosomal protein L30e, putative | location=Pf3D7_10_v3:786503-787008(+) | length=108 | sequence_SO=chromosome | SO=protein_coding	12.04	1	1	1	4	1.62673e+06	66.821	12.04	1	2	6.36401	12.04	1	2	108	11.7671	9.39307
	Sequence	# PSMs	# Proteins	# Protein Groups	Protein Group Accessions	Modifications	MH+ [Da]	Area	A2	IonScore A2	Exp Value A2	A4	XCorr A4	# Missed Cleavages
	LVIVSSNCPSIQR	4	1	1	PF3D7_1019400	C8(Carbamidomethyl)	1472.8	1.62673e+06	High	54.42	0.000111856	High	3.23194	0
PF3D7_1358800	organism=Plasmodium_falciparum_3D7 | product=40S ribosomal protein S13, putative | location=Pf3D7_13_v3:2331074-2331529(+) | length=151 | sequence_SO=chromosome | SO=protein_coding	11.26	1	1	1	1	220894		0			3.27782	11.26	1	1	151	17.2396	10.3745
	Sequence	# PSMs	# Proteins	# Protein Groups	Protein Group Accessions	Modifications	MH+ [Da]	Area	A2	IonScore A2	Exp Value A2	A4	XCorr A4	# Missed Cleavages
	AQGIATTIPEDLYFLIK	1	1	1	PF3D7_1358800		1893.04	220894				High	3.27782	0
P16452	RecName: Full=Erythrocyte membrane protein band 4.2; Short=Erythrocyte protein 4.2; Short=P4.2; - [EPB42_HUMAN]	9.99	1	5	5	12	4.36494e+06	257.039	7.81	4	6	20.7653	8.68	4	6	691	76.9607	8.08936
	Sequence	# PSMs	# Proteins	# Protein Groups	Protein Group Accessions	Modifications	MH+ [Da]	Area	A2	IonScore A2	Exp Value A2	A4	XCorr A4	# Missed Cleavages
	VALTAQTGEQPSK	4	1	1	P16452		1329.71	4.88991e+06	High	95.39	9.3658e-09	High	3.50989	0
	VVTTFASAQGTGGR	2	1	1	P16452		1351.7	0	High	89.86	3.03632e-08	High	3.30054	0
	VLPTPQTQATQEGALLNK	4	1	1	P16452		1909.05	5.31185e+06	High	79.51	3.29674e-07	High	3.85847	0
	YVGNNISTK	1	1	1	P16452		995.52	2.89306e+06	High	50.27	0.00027205			0
	GVGSDRCEDITQNYK	1	1	1	P16452	C7(Carbamidomethyl)	1741.79	0				High	3.23472	1
PF3D7_0818900	organism=Plasmodium_falciparum_3D7 | product=heat shock protein 70 (HSP70) | location=Pf3D7_08_v3:860384-862417(+) | length=677 | sequence_SO=chromosome | SO=protein_coding	8.57	9	5	5	13	1.87263e+06	155.16	8.57	5	6	22.8597	8.57	5	7	677	73.8685	5.66846
	Sequence	# PSMs	# Proteins	# Protein Groups	Protein Group Accessions	Modifications	MH+ [Da]	Area	A2	IonScore A2	Exp Value A2	A4	XCorr A4	# Missed Cleavages
	SVHEVVLVGGSTR	2	1	1	PF3D7_0818900		1339.74	944001	High	76.07	4.99288e-07	High	4.19176	0
	TTPSYVAFTDTER	2	8	1	PF3D7_0818900		1487.71	0	High	65.55	1.07544e-05	High	3.05449	0
	NPENTVFDAK	4	2	1	PF3D7_0818900		1134.55	3.74795e+06	High	54.77	9.66937e-05	High	3.21466	0
	DAGTIAGLNVMR	2	2	1	PF3D7_0818900	M11(Oxidation)	1233.63	735400	High	50.94	0.000268996	High	2.92484	0
	GRLSQDEIDR	3	1	1	PF3D7_0818900		1188.6	925947	High	44.84	0.00100233	High	3.45743	1
P02730	RecName: Full=Band 3 anion transport protein;AltName: Full=Anion exchange protein 1; Short=AE 1; Short=Anion exchanger 1;AltName: Full=Solute carrier family 4 member 1;AltName: CD_antigen=CD233; - [B3AT_HUMAN]	8.34	1	6	6	15	5.16147e+06	237.079	8.34	6	9	22.0291	6.59	4	6	911	101.727	5.18604
	Sequence	# PSMs	# Proteins	# Protein Groups	Protein Group Accessions	Modifications	MH+ [Da]	Area	A2	IonScore A2	Exp Value A2	A4	XCorr A4	# Missed Cleavages
	ASTPGAAAQIQEVK	4	1	1	P02730		1370.73	6549336	High	86.23	5.88433e-08	High	3.48498	0
	ADFLEQPVLGFVR	2	1	1	P02730		1490.81	2.43176e+06	High	82.07	2.12958e-07	High	3.9647	0
	HSHAGELEALGGVK	4	1	1	P02730		1404.73	5.53331e+06	High	68.37	4.68658e-06	High	4.18727	0
	ATFDEEEGRDEYDEVAMPV	2	1	1	P02730	M17(Oxidation)	2217.93	3.40175e+06	High	56.89	0.000112964	High	3.34958	1
	AAATLMSER	1	1	1	P02730	M6(Oxidation)	965.476	704000	High	53.56	9.95654e-05			0
	PDSSFYK	2	1	1	P02730		843.392	1.69269e+06	High	52.85	7.02974e-05			0
PF3D7_1426000	organism=Plasmodium_falciparum_3D7 | product=60S ribosomal protein L21e, putative | location=Pf3D7_14_v3:1016133-1016618(-) | length=161 | sequence_SO=chromosome | SO=protein_coding	8.07	1	1	1	2	1.04583e+06	58.22	8.07	1	1	2.90541	8.07	1	1	161	18.7831	10.0229
	Sequence	# PSMs	# Proteins	# Protein Groups	Protein Group Accessions	Modifications	MH+ [Da]	Area	A2	IonScore A2	Exp Value A2	A4	XCorr A4	# Missed Cleavages
	IITIEPLPFYEEY	2	1	1	PF3D7_1426000		1626.84	1.04583e+06	High	58.22	5.8833e-05	High	2.90541	0
P08621	RecName: Full=U1 small nuclear ribonucleoprotein 70 kDa; Short=U1 snRNP 70 kDa; Short=U1-70K; Short=snRNP70; - [RU17_HUMAN]	7.78	1	1	1	1	0		0			3.39175	7.78	1	1	437	51.5258	9.93506
	Sequence	# PSMs	# Proteins	# Protein Groups	Protein Group Accessions	Modifications	MH+ [Da]	Area	A2	IonScore A2	Exp Value A2	A4	XCorr A4	# Missed Cleavages
	HHNQPYCGIAPYIREFEDPRDAPPPTRAETREER	1	1	1	P08621	Y6(Phospho); C7(Carbamidomethyl); Y12(Phospho); T30(Phospho)	4344.89	0				High	3.39175	4
PF3D7_0516900	organism=Plasmodium_falciparum_3D7 | product=60S ribosomal protein L8, putative | location=Pf3D7_05_v3:712762-713772(-) | length=260 | sequence_SO=chromosome | SO=protein_coding	7.69	2	2	2	3	2.18964e+06	77.7851	7.69	2	2	2.98576	5	1	1	260	27.9822	10.4771
	Sequence	# PSMs	# Proteins	# Protein Groups	Protein Group Accessions	Modifications	MH+ [Da]	Area	A2	IonScore A2	Exp Value A2	A4	XCorr A4	# Missed Cleavages
	APLSVGNILPIGK	2	1	1	PF3D7_0516900		1278.78	2.18964e+06	High	63.09	2.60181e-06	High	2.98576	0
	VGLIAAR	1	2	1	PF3D7_0516900		699.455	0	High	47.95	0.000104211			0
PF3D7_1317800	organism=Plasmodium_falciparum_3D7 | product=40S ribosomal protein S15/S19, putative | location=Pf3D7_13_v3:740527-741454(+) | length=145 | sequence_SO=chromosome | SO=protein_coding	7.59	1	1	1	1	0	56.69	7.59	1	1		0			145	16.7531	10.2573
	Sequence	# PSMs	# Proteins	# Protein Groups	Protein Group Accessions	Modifications	MH+ [Da]	Area	A2	IonScore A2	Exp Value A2	A4	XCorr A4	# Missed Cleavages
	LLDLSQDELIK	1	1	1	PF3D7_1317800		1286.73	0	High	56.69	4.88579e-05			0
PF3D7_1130200	organism=Plasmodium_falciparum_3D7 | product=60S ribosomal protein P0 (PfP0) | location=Pf3D7_11_v3:1165221-1166171(+) | length=316 | sequence_SO=chromosome | SO=protein_coding	7.59	1	2	2	3	1496287	98.2149	7.59	2	2	3.82895	3.8	1	1	316	34.9453	6.7124
	Sequence	# PSMs	# Proteins	# Protein Groups	Protein Group Accessions	Modifications	MH+ [Da]	Area	A2	IonScore A2	Exp Value A2	A4	XCorr A4	# Missed Cleavages
	VLDITDEDILEK	2	1	1	PF3D7_1130200		1402.74	0	High	72.4	1.71769e-06	High	3.82895	0
	TVYDDGVIYDAK	1	1	1	PF3D7_1130200		1358.65	1496287	High	65.88	9.32196e-06			0
P13645	RecName: Full=Keratin, type I cytoskeletal 10;AltName: Full=Cytokeratin-10; Short=CK-10;AltName: Full=Keratin-10; Short=K10; - [K1C10_HUMAN]	7.53	17	4	4	7	2.51688e+06	125.355	7.53	4	5	6.67236	4.97	2	2	584	58.7917	5.21143
	Sequence	# PSMs	# Proteins	# Protein Groups	Protein Group Accessions	Modifications	MH+ [Da]	Area	A2	IonScore A2	Exp Value A2	A4	XCorr A4	# Missed Cleavages
	ALEESNYELEGK	2	1	1	P13645		1381.66	1.81141e+06	High	74.09	1.33165e-06	High	3.44888	0
	ELTTEIDNNIEQISSYK	2	1	1	P13645		1996.99	0	High	72.08	3.67329e-06	High	3.22348	0
	YENEVALR	2	1	1	P13645		993.505	2.52552e+06	High	56.65	5.90422e-05			0
	LAADDFR	1	17	1	P13645		807.404	3.21371e+06	High	44.22	0.000656598			0
PF3D7_0929400	organism=Plasmodium_falciparum_3D7 | product=high molecular weight rhoptry protein 2 (RhopH2) | location=Pf3D7_09_v3:1175203-1180762(+) | length=1378 | sequence_SO=chromosome | SO=protein_coding	7.04	1	7	7	13	2.63554e+06	241.694	7.04	7	8	18.5664	5.59	5	5	1378	162.561	8.26514
	Sequence	# PSMs	# Proteins	# Protein Groups	Protein Group Accessions	Modifications	MH+ [Da]	Area	A2	IonScore A2	Exp Value A2	A4	XCorr A4	# Missed Cleavages
	LFVTEGTLEYLLLDK	2	1	1	PF3D7_0929400		1753.97	170240	High	82.94	1.38728e-07	High	4.47181	0
	DCNVNQNFTETSK	2	1	1	PF3D7_0929400	C2(Carbamidomethyl)	1556.67	1.21713e+06	High	81.44	2.5697e-07	High	3.83431	0
	GSQNTEGESEVPSDDEINK	2	1	1	PF3D7_0929400		2034.89	0	High	65.74	1.37743e-05	High	3.67097	0
	LFEQIVDQIK	2	1	1	PF3D7_0929400		1232.69	2.12146e+06	High	64.5	8.35586e-06	High	2.88907	0
	SLYGNNNNNNAGSESDVTLK	2	1	1	PF3D7_0929400		2110.98	2.09318e+06	High	63.98	2.78162e-05	High	3.70023	0
	YLLDNSNDIK	2	1	1	PF3D7_0929400		1194.61	3.08209e+06	High	59.33	3.79797e-05			0
	ADSDITYFVK	1	1	1	PF3D7_0929400		1158.57	2.70306e+06	High	55.85	6.70841e-05			0
P0C0S5	RecName: Full=Histone H2A.Z; Short=H2A/z; - [H2AZ_HUMAN]	7.03	17	1	1	3	3.91891e+06	86.4207	7.03	1	2	3.05055	7.03	1	1	128	13.5446	10.5796
	Sequence	# PSMs	# Proteins	# Protein Groups	Protein Group Accessions	Modifications	MH+ [Da]	Area	A2	IonScore A2	Exp Value A2	A4	XCorr A4	# Missed Cleavages
	AGLQFPVGR	3	17	1	P0C0S5		944.535	3.91891e+06	High	67.95	4.48107e-06	High	3.05055	0
PF3D7_1142600	organism=Plasmodium_falciparum_3D7 | product=60S ribosomal protein L35ae, putative | location=Pf3D7_11_v3:1708066-1708679(-) | length=140 | sequence_SO=chromosome | SO=protein_coding	6.43	1	1	1	1	440417	41.38	6.43	1	1		0			140	16.2551	10.5503
	Sequence	# PSMs	# Proteins	# Protein Groups	Protein Group Accessions	Modifications	MH+ [Da]	Area	A2	IonScore A2	Exp Value A2	A4	XCorr A4	# Missed Cleavages
	THGNSGVIR	1	1	1	PF3D7_1142600		940.5	440417	High	41.38	0.00130636			0
PF3D7_0317600	organism=Plasmodium_falciparum_3D7 | product=40S ribosomal protein S11, putative | location=Pf3D7_03_v3:725015-726130(+) | length=161 | sequence_SO=chromosome | SO=protein_coding	6.21	1	1	1	2	3.22774e+06	106.761	6.21	1	2		0			161	18.748	10.1694
	Sequence	# PSMs	# Proteins	# Protein Groups	Protein Group Accessions	Modifications	MH+ [Da]	Area	A2	IonScore A2	Exp Value A2	A4	XCorr A4	# Missed Cleavages
	ATTLDVQHER	2	1	1	PF3D7_0317600	N-Term(Acetyl)	1211.61	3.22774e+06	High	74.73	1.00785e-06			0
PF3D7_0520000	organism=Plasmodium_falciparum_3D7 | product=40S ribosomal protein S9, putative | location=Pf3D7_05_v3:828953-829883(+) | length=189 | sequence_SO=chromosome | SO=protein_coding	5.82	1	1	1	2	1.41936e+06	57.75	5.82	1	1	3.1097	5.82	1	1	189	22.1093	10.4478
	Sequence	# PSMs	# Proteins	# Protein Groups	Protein Group Accessions	Modifications	MH+ [Da]	Area	A2	IonScore A2	Exp Value A2	A4	XCorr A4	# Missed Cleavages
	LDYVLGLTLPK	2	1	1	PF3D7_0520000		1231.74	1.41936e+06	High	57.75	2.1069e-05	High	3.1097	0
P27105	RecName: Full=Erythrocyte band 7 integral membrane protein;AltName: Full=Protein 7.2b;AltName: Full=Stomatin; - [STOM_HUMAN]	5.56	1	1	1	1	116112		0			3.06385	5.56	1	1	288	31.7107	7.88428
	Sequence	# PSMs	# Proteins	# Protein Groups	Protein Group Accessions	Modifications	MH+ [Da]	Area	A2	IonScore A2	Exp Value A2	A4	XCorr A4	# Missed Cleavages
	GPGLFFILPCTDSFIK	1	1	1	P27105	C10(Carbamidomethyl)	1811.95	116112				High	3.06385	0
PF3D7_1342000	organism=Plasmodium_falciparum_3D7 | product=40S ribosomal protein S6, putative | location=Pf3D7_13_v3:1653211-1654131(-) | length=306 | sequence_SO=chromosome | SO=protein_coding	5.56	1	1	1	2	429780	73.29	5.56	1	1	3.56796	5.56	1	1	306	35.3628	10.4331
	Sequence	# PSMs	# Proteins	# Protein Groups	Protein Group Accessions	Modifications	MH+ [Da]	Area	A2	IonScore A2	Exp Value A2	A4	XCorr A4	# Missed Cleavages
	GCIVGQDLSALNLTLVK	2	1	1	PF3D7_1342000	C2(Carbamidomethyl)	1801	429780	High	73.29	1.26814e-06	High	3.56796	0
PF3D7_0719600	organism=Plasmodium_falciparum_3D7 | product=60S ribosomal protein L11a, putative | location=Pf3D7_07_v3:858742-859492(-) | length=173 | sequence_SO=chromosome | SO=protein_coding	5.2	1	1	1	1	1.49972e+06	47.07	5.2	1	1		0			173	20.2148	10.0962
	Sequence	# PSMs	# Proteins	# Protein Groups	Protein Group Accessions	Modifications	MH+ [Da]	Area	A2	IonScore A2	Exp Value A2	A4	XCorr A4	# Missed Cleavages
	VLEQLTEQK	1	1	1	PF3D7_0719600		1087.6	1.49972e+06	High	47.07	0.000548759			0
PF3D7_0617900	organism=Plasmodium_falciparum_3D7 | product=histone H3 variant, putative (H3.3) | location=Pf3D7_06_v3:754395-754805(+) | length=136 | sequence_SO=chromosome | SO=protein_coding	5.15	1	1	1	1	1.16469e+06	53.14	5.15	1	1		0			136	15.4316	11.1509
	Sequence	# PSMs	# Proteins	# Protein Groups	Protein Group Accessions	Modifications	MH+ [Da]	Area	A2	IonScore A2	Exp Value A2	A4	XCorr A4	# Missed Cleavages
	EIAQEYK	1	1	1	PF3D7_0617900		880.445	1.16469e+06	High	53.14	0.000117197			0
PF3D7_1117700	organism=Plasmodium_falciparum_3D7 | product=GTP-binding nuclear protein ran/tc4 (RAN) | location=Pf3D7_11_v3:670711-671515(-) | length=214 | sequence_SO=chromosome | SO=protein_coding	5.14	1	1	1	1	1.29996e+06	50	5.14	1	1		0			214	24.8598	7.94287
	Sequence	# PSMs	# Proteins	# Protein Groups	Protein Group Accessions	Modifications	MH+ [Da]	Area	A2	IonScore A2	Exp Value A2	A4	XCorr A4	# Missed Cleavages
	LILVGDGGVGK	1	1	1	PF3D7_1117700		1027.62	1.29996e+06	High	50	0.0001395			0
P11166	RecName: Full=Solute carrier family 2, facilitated glucose transporter member 1;AltName: Full=Glucose transporter type 1, erythrocyte/brain; Short=GLUT-1;AltName: Full=HepG2 glucose transporter; - [GTR1_HUMAN]	5.08	1	2	2	4	3.34747e+06	98.9848	5.08	2	2	7.87191	5.08	2	2	492	54.0485	8.71924
	Sequence	# PSMs	# Proteins	# Protein Groups	Protein Group Accessions	Modifications	MH+ [Da]	Area	A2	IonScore A2	Exp Value A2	A4	XCorr A4	# Missed Cleavages
	TPEELFHPLGADSQV	2	1	1	P11166		1639.81	4.62796e+06	High	74.44	1.78436e-06	High	4.162	0
	TFDEIASGFR	2	1	1	P11166		1142.55	2.06697e+06	High	59.73	3.09134e-05	High	3.70992	0
PF3D7_1309100	organism=Plasmodium_falciparum_3D7 | product=60S ribosomal protein L24, putative | location=Pf3D7_13_v3:418820-420121(+) | length=162 | sequence_SO=chromosome | SO=protein_coding	4.94	1	1	1	1	979237	45.5	4.94	1	1		0			162	19.2325	10.4331
	Sequence	# PSMs	# Proteins	# Protein Groups	Protein Group Accessions	Modifications	MH+ [Da]	Area	A2	IonScore A2	Exp Value A2	A4	XCorr A4	# Missed Cleavages
	FASLALQK	1	1	1	PF3D7_1309100		877.518	979237	High	45.5	0.000529856			0
PF3D7_1410400	organism=Plasmodium_falciparum_3D7 | product=rhoptry-associated protein 1 (RAP1) | location=Pf3D7_14_v3:420442-422790(+) | length=782 | sequence_SO=chromosome | SO=protein_coding	4.86	1	3	3	5	928841	99.8789	4.86	3	3	6.82636	3.32	2	2	782	89.9963	7.10791
	Sequence	# PSMs	# Proteins	# Protein Groups	Protein Group Accessions	Modifications	MH+ [Da]	Area	A2	IonScore A2	Exp Value A2	A4	XCorr A4	# Missed Cleavages
	SASAAAILEEDDSK	2	1	1	PF3D7_1410400		1406.67	982752	High	91.09	2.70368e-08	High	3.84887	0
	TDMLSLQNEESK	1	1	1	PF3D7_1410400	M3(Oxidation)	1410.65	874930	High	46.87	0.000779183			0
	TFSGIGFNLTEK	2	1	1	PF3D7_1410400		1313.68	0	High	45.67	0.000811702	High	2.97749	0
PF3D7_1441200	organism=Plasmodium_falciparum_3D7 | product=60S ribosomal protein L1, putative | location=Pf3D7_14_v3:1678662-1679486(+) | length=217 | sequence_SO=chromosome | SO=protein_coding	4.61	1	1	1	2	1.86063e+06	59.87	4.61	1	1	3.00907	4.61	1	1	217	24.7898	9.84717
	Sequence	# PSMs	# Proteins	# Protein Groups	Protein Group Accessions	Modifications	MH+ [Da]	Area	A2	IonScore A2	Exp Value A2	A4	XCorr A4	# Missed Cleavages
	AISDVFEGTK	2	1	1	PF3D7_1441200		1066.55	1.86063e+06	High	59.87	2.73568e-05	High	3.00907	0
PF3D7_1105400	organism=Plasmodium_falciparum_3D7 | product=40S ribosomal protein S4, putative | location=Pf3D7_11_v3:235597-237097(-) | length=261 | sequence_SO=chromosome | SO=protein_coding	4.6	1	1	1	1	376936	33.06	4.6	1	1		0			261	29.7534	10.0815
	Sequence	# PSMs	# Proteins	# Protein Groups	Protein Group Accessions	Modifications	MH+ [Da]	Area	A2	IonScore A2	Exp Value A2	A4	XCorr A4	# Missed Cleavages
	LLESIPLVILLR	1	1	1	PF3D7_1105400		1378.91	376936	High	33.06	0.000321302			0
Q7RTX1	RecName: Full=Taste receptor type 1 member 1;AltName: Full=G-protein coupled receptor 70;Flags: Precursor; - [TS1R1_HUMAN]	4.28	1	1	1	1	0					3.39769	4.28	1	1	841	93.0128	7.97217
	Sequence	# PSMs	# Proteins	# Protein Groups	Protein Group Accessions	Modifications	MH+ [Da]	Area	A2	IonScore A2	Exp Value A2	A4	XCorr A4	# Missed Cleavages
	LKAFSMSSAYNAYRAVYAVAHGLHQLLGCASGACSR	1	1	1	Q7RTX1	S5(Phospho); M6(Oxidation); S7(Phospho); S8(Phospho); C29(Carbamidomethyl); C34(Carbamidomethyl)	4143.78	0				High	3.39769	2
P11277	RecName: Full=Spectrin beta chain, erythrocytic;AltName: Full=Beta-I spectrin; - [SPTB1_HUMAN]	4.26	1	8	8	13	2.58552e+06	190.471	3.32	6	7	21.1536	3.42	6	6	2137	246.316	5.2749
	Sequence	# PSMs	# Proteins	# Protein Groups	Protein Group Accessions	Modifications	MH+ [Da]	Area	A2	IonScore A2	Exp Value A2	A4	XCorr A4	# Missed Cleavages
	LLSGEDVGQDEGATR	2	1	1	P11277		1546.74	0	High	81.94	3.00675e-07	High	4.32864	0
	DLTSVLILQR	3	1	1	P11277		1157.69	2.93871e+06	High	73.02	8.18171e-07	High	3.2712	0
	LVAQDNFGYDLAAVEAAK	2	1	1	P11277		1894.97	0	High	66.03	1.27723e-05	High	4.15366	0
	EQIYSSLDYGK	1	1	1	P11277		1302.63	2.6471e+06	High	59.16	4.24686e-05			0
	LVSDINR	1	1	1	P11277		816.462	2.09259e+06	High	46.53	0.00066477			0
	VIDHAIETEK	2	1	1	P11277		1154.61	2.17076e+06	High	46.37	0.000634355	High	3.15961	0
	LVAEGNLYSDK	1	1	1	P11277		1208.62	0				High	3.15906	0
	RVEDQVNVR	1	1	1	P11277		1114.6	284498				High	3.08138	1
PF3D7_0322900	organism=Plasmodium_falciparum_3D7 | product=40S ribosomal protein S3A, putative | location=Pf3D7_03_v3:965553-966502(-) | length=262 | sequence_SO=chromosome | SO=protein_coding	4.2	1	1	1	1	0	43.2	4.2	1	1		0			262	30.0283	9.77393
	Sequence	# PSMs	# Proteins	# Protein Groups	Protein Group Accessions	Modifications	MH+ [Da]	Area	A2	IonScore A2	Exp Value A2	A4	XCorr A4	# Missed Cleavages
	EATNILTAELK	1	1	1	PF3D7_0322900		1202.67	0	High	43.2	0.00129948			0
PF3D7_0721600	organism=Plasmodium_falciparum_3D7 | product=40S ribosomal protein S5, putative | location=Pf3D7_07_v3:931459-932164(-) | length=195 | sequence_SO=chromosome | SO=protein_coding	4.1	1	1	1	1	1.34654e+06	55.5	4.1	1	1		0			195	21.8495	9.61279
	Sequence	# PSMs	# Proteins	# Protein Groups	Protein Group Accessions	Modifications	MH+ [Da]	Area	A2	IonScore A2	Exp Value A2	A4	XCorr A4	# Missed Cleavages
	IGSAGVVR	1	1	1	PF3D7_0721600		758.456	1.34654e+06	High	55.5	9.21611e-05			0
PF3D7_1465900	organism=Plasmodium_falciparum_3D7 | product=40S ribosomal protein S3, putative | location=Pf3D7_14_v3:2684141-2685534(+) | length=221 | sequence_SO=chromosome | SO=protein_coding	4.07	1	1	1	1	1.43931e+06	61.28	4.07	1	1		0			221	24.6524	10.1841
	Sequence	# PSMs	# Proteins	# Protein Groups	Protein Group Accessions	Modifications	MH+ [Da]	Area	A2	IonScore A2	Exp Value A2	A4	XCorr A4	# Missed Cleavages
	GCEVIVSGK	1	1	1	PF3D7_1465900	C2(Carbamidomethyl)	948.486	1.43931e+06	High	61.28	1.80225e-05			0
P07477	RecName: Full=Trypsin-1; EC=3.4.21.4;AltName: Full=Beta-trypsin;AltName: Full=Cationic trypsinogen;AltName: Full=Serine protease 1;AltName: Full=Trypsin I;Contains: RecName: Full=Alpha-trypsin chain 1;Contains: RecName: Full=Alpha-trypsin chain 2;Flags: Precursor; - [TRY1_HUMAN]	4.05	1	1	1	7	5.31182e+08	141.67	4.05	1	4	8.96299	4.05	1	3	247	26.5411	6.50732
	Sequence	# PSMs	# Proteins	# Protein Groups	Protein Group Accessions	Modifications	MH+ [Da]	Area	A2	IonScore A2	Exp Value A2	A4	XCorr A4	# Missed Cleavages
	TLNNDIMLIK	4	1	1	P07477		1174.66	1.77292e+07	High	70.17	1.94246e-06	High	3.0642	0
	TLNNDIMLIK	3	1	1	P07477	M7(Oxidation)	1190.65	5.31182e+08	High	68.28	3.62568e-06	High	2.95389	0
PF3D7_1351400	organism=Plasmodium_falciparum_3D7 | product=60S ribosomal protein L17, putative | location=Pf3D7_13_v3:2052108-2053384(+) | length=203 | sequence_SO=chromosome | SO=protein_coding	3.94	1	1	1	1	712563	47.41	3.94	1	1		0			203	23.4	10.8872
	Sequence	# PSMs	# Proteins	# Protein Groups	Protein Group Accessions	Modifications	MH+ [Da]	Area	A2	IonScore A2	Exp Value A2	A4	XCorr A4	# Missed Cleavages
	LNISNQNR	1	1	1	PF3D7_1351400		958.511	712563	High	47.41	0.000344948			0
PF3D7_0507100	organism=Plasmodium_falciparum_3D7 | product=60S ribosomal protein L4, putative | location=Pf3D7_05_v3:294668-295903(-) | length=411 | sequence_SO=chromosome | SO=protein_coding	3.89	1	1	1	2	0	83.08	3.89	1	1	3.58556	3.89	1	1	411	46.1826	10.4917
	Sequence	# PSMs	# Proteins	# Protein Groups	Protein Group Accessions	Modifications	MH+ [Da]	Area	A2	IonScore A2	Exp Value A2	A4	XCorr A4	# Missed Cleavages
	LGAGYETSAESWGTGR	2	1	1	PF3D7_0507100		1641.76	0	High	83.08	2.25108e-07	High	3.58556	0
A6NDE4	RecName: Full=RNA-binding motif protein, Y chromosome, family 1 member B; - [RBY1B_HUMAN]	3.83	5	1	1	1	3.37616e+06					3.21085	3.83	1	1	496	55.8007	9.94971
	Sequence	# PSMs	# Proteins	# Protein Groups	Protein Group Accessions	Modifications	MH+ [Da]	Area	A2	IonScore A2	Exp Value A2	A4	XCorr A4	# Missed Cleavages
	DALQRYGTSHGAPPARGPR	1	5	1	A6NDE4	T8(Phospho)	2087	3.37616e+06				High	3.21085	2
PF3D7_1347500	organism=Plasmodium_falciparum_3D7 | product=DNA/RNA-binding protein Alba 4 (ALBA4) | location=Pf3D7_13_v3:1897983-1899362(-) | length=372 | sequence_SO=chromosome | SO=protein_coding	3.76	1	1	1	3	409137	48.7258	3.76	1	2	3.00895	3.76	1	1	372	42.1332	7.50342
	Sequence	# PSMs	# Proteins	# Protein Groups	Protein Group Accessions	Modifications	MH+ [Da]	Area	A2	IonScore A2	Exp Value A2	A4	XCorr A4	# Missed Cleavages
	AVNENGEKPDEEVK	3	1	1	PF3D7_1347500		1557.75	409137	High	47.38	0.00080802	High	3.00895	1
PF3D7_1432100	organism=Plasmodium_falciparum_3D7 | product=conserved protein, unknown function | location=Pf3D7_14_v3:1260908-1262826(+) | length=289 | sequence_SO=chromosome | SO=protein_coding	3.46	1	1	1	1	0	48.76	3.46	1	1		0			289	33.2458	9.17334
	Sequence	# PSMs	# Proteins	# Protein Groups	Protein Group Accessions	Modifications	MH+ [Da]	Area	A2	IonScore A2	Exp Value A2	A4	XCorr A4	# Missed Cleavages
	FELEHSSISK	1	1	1	PF3D7_1432100		1176.59	0	High	48.76	0.000466324			0
P35908	RecName: Full=Keratin, type II cytoskeletal 2 epidermal;AltName: Full=Cytokeratin-2e; Short=CK-2e;AltName: Full=Epithelial keratin-2e;AltName: Full=Keratin-2 epidermis;AltName: Full=Keratin-2e; Short=K2e;AltName: Full=Type-II keratin Kb2; - [K22E_HUMAN]	3.44	10	1	2	5	2.85172e+06	97.9889	3.44	2	3	7.45837	2.35	1	2	639	65.3932	8.00146
	Sequence	# PSMs	# Proteins	# Protein Groups	Protein Group Accessions	Modifications	MH+ [Da]	Area	A2	IonScore A2	Exp Value A2	A4	XCorr A4	# Missed Cleavages
	GGSISGGGYGSGGGK	4	1	1	P35908		1197.55	1.43604e+06	High	74.87	9.74252e-07	High	3.81557	0
	YEDEINK	1	12	3	P04264;P13647;P35908		910.419	4.26739e+06	High	42.48	0.00116377			0
PF3D7_1027800	organism=Plasmodium_falciparum_3D7 | product=60S ribosomal protein L3, putative | location=Pf3D7_10_v3:1153271-1154431(-) | length=386 | sequence_SO=chromosome | SO=protein_coding	3.11	1	1	1	2	1413924	79.0935	3.11	1	2		0			386	44.1928	10.1987
	Sequence	# PSMs	# Proteins	# Protein Groups	Protein Group Accessions	Modifications	MH+ [Da]	Area	A2	IonScore A2	Exp Value A2	A4	XCorr A4	# Missed Cleavages
	NSASTDADITEK	2	1	1	PF3D7_1027800		1251.58	1413924	High	61.28	2.40548e-05			0
PF3D7_1424100	organism=Plasmodium_falciparum_3D7 | product=60S ribosomal protein L5, putative | location=Pf3D7_14_v3:973853-975543(-) | length=294 | sequence_SO=chromosome | SO=protein_coding	3.06	1	1	1	1	1.15372e+06	44.92	3.06	1	1		0			294	33.9772	9.77393
	Sequence	# PSMs	# Proteins	# Protein Groups	Protein Group Accessions	Modifications	MH+ [Da]	Area	A2	IonScore A2	Exp Value A2	A4	XCorr A4	# Missed Cleavages
	TLQEEDNDK	1	1	1	PF3D7_1424100		1091.49	1.15372e+06	High	44.92	0.000943773			0
PF3D7_1455700	organism=Plasmodium_falciparum_3D7 | product=conserved Plasmodium protein, unknown function | location=Pf3D7_14_v3:2278701-2282162(-) | length=1077 | sequence_SO=chromosome | SO=protein_coding	3.06	1	1	1	2	275451814					6.73749	3.06	1	2	1077	126.041	6.7417
	Sequence	# PSMs	# Proteins	# Protein Groups	Protein Group Accessions	Modifications	MH+ [Da]	Area	A2	IonScore A2	Exp Value A2	A4	XCorr A4	# Missed Cleavages
	NILTEYEKTASQNDIEQIEFLRNKSLEDETLEK	2	1	1	PF3D7_1455700	Y6(Phospho); T9(Phospho); T30(Phospho)	4180.83	275451814				High	3.36736	3
P13647	RecName: Full=Keratin, type II cytoskeletal 5;AltName: Full=58 kDa cytokeratin;AltName: Full=Cytokeratin-5; Short=CK-5;AltName: Full=Keratin-5; Short=K5;AltName: Full=Type-II keratin Kb5; - [K2C5_HUMAN]	2.88	10	1	2	2	2.22494e+06	51.0903	2.88	2	2		0			590	62.34	7.73779
	Sequence	# PSMs	# Proteins	# Protein Groups	Protein Group Accessions	Modifications	MH+ [Da]	Area	A2	IonScore A2	Exp Value A2	A4	XCorr A4	# Missed Cleavages
	YEELQQTAGR	1	1	1	P13647		1194.58	182480	High	48.37	0.000385697			0
	YEDEINK	1	12	3	P04264;P13647;P35908		910.419	4.26739e+06	High	42.48	0.00116377			0
P02549	RecName: Full=Spectrin alpha chain, erythrocytic 1;AltName: Full=Erythroid alpha-spectrin; - [SPTA1_HUMAN]	2.81	1	6	6	15	3.79006e+06	278.829	2.81	6	9	18.7149	2.03	4	6	2419	279.842	5.04639
	Sequence	# PSMs	# Proteins	# Protein Groups	Protein Group Accessions	Modifications	MH+ [Da]	Area	A2	IonScore A2	Exp Value A2	A4	XCorr A4	# Missed Cleavages
	SSDEIENAFQALAEGK	4	1	1	P02549		1708.81	4.02448e+06	High	108.28	7.14735e-10	High	3.36569	0
	ETGTLESQLEANK	4	1	1	P02549		1419.7	4.78528e+06	High	64.07	1.54542e-05	High	3.0762	0
	ADVVEAWIADK	2	1	1	P02549		1216.63	0	High	59.26	4.01383e-05	High	3.18749	0
	HFDENLTGR	2	1	1	P02549		1088.52	2.18745e+06	High	57.84	4.59602e-05	High	3.11576	0
	AYFLDGSLLK	1	1	1	P02549		1126.62	2.56043e+06	High	55.58	4.95283e-05			0
	VLQEESQNK	2	1	1	P02549		1074.55	1.52999e+06	High	48.55	0.000373529			0
PF3D7_1212700	organism=Plasmodium_falciparum_3D7 | product=eukaryotic translation initiation factor 3 subunit 10, putative | location=Pf3D7_12_v3:558047-562180(-) | length=1377 | sequence_SO=chromosome | SO=protein_coding	2.18	1	3	3	4	490932	81.6228	2.18	3	3	3.42561	0.94	1	1	1377	165.959	6.81494
	Sequence	# PSMs	# Proteins	# Protein Groups	Protein Group Accessions	Modifications	MH+ [Da]	Area	A2	IonScore A2	Exp Value A2	A4	XCorr A4	# Missed Cleavages
	IEQEESNVDVTEK	2	1	1	PF3D7_1212700		1519.72	537881	High	70.17	4.32245e-06	High	3.42561	0
	VNDVDADAK	1	1	1	PF3D7_1212700		946.451	409658	High	50.2	0.000176674			0
	ELEQAQLK	1	1	1	PF3D7_1212700		958.524	525257	High	42.34	0.00142652			0
PF3D7_0823800	organism=Plasmodium_falciparum_3D7 | product=DnaJ protein, putative | location=Pf3D7_08_v3:1043813-1045780(+) | length=655 | sequence_SO=chromosome | SO=protein_coding	1.98	1	1	1	2	0	75.56	1.98	1	1	3.59016	1.98	1	1	655	76.6336	9.23193
	Sequence	# PSMs	# Proteins	# Protein Groups	Protein Group Accessions	Modifications	MH+ [Da]	Area	A2	IonScore A2	Exp Value A2	A4	XCorr A4	# Missed Cleavages
	YNEIDNISNESIK	2	1	1	PF3D7_0823800		1538.74	0	High	75.56	1.22863e-06	High	3.59016	0
PF3D7_1347200	organism=Plasmodium_falciparum_3D7 | product=nucleoside transporter 1 (NT1) | location=Pf3D7_13_v3:1889853-1891121(-) | length=422 | sequence_SO=chromosome | SO=protein_coding	1.9	1	1	1	1	625633	45.9	1.9	1	1		0			422	47.5998	8.08936
	Sequence	# PSMs	# Proteins	# Protein Groups	Protein Group Accessions	Modifications	MH+ [Da]	Area	A2	IonScore A2	Exp Value A2	A4	XCorr A4	# Missed Cleavages
	AYADIESR	1	1	1	PF3D7_1347200		924.447	625633	High	45.9	0.000584765			0
PF3D7_0917900	organism=Plasmodium_falciparum_3D7 | product=heat shock protein 70 (HSP70-2) | location=Pf3D7_09_v3:737985-740276(+) | length=652 | sequence_SO=chromosome | SO=protein_coding	1.84	1	1	1	2	870153	51.32	1.84	1	1	3.34277	1.84	1	1	652	72.343	5.31299
	Sequence	# PSMs	# Proteins	# Protein Groups	Protein Group Accessions	Modifications	MH+ [Da]	Area	A2	IonScore A2	Exp Value A2	A4	XCorr A4	# Missed Cleavages
	DAGTIAGLNIVR	2	1	1	PF3D7_0917900		1199.68	870153	High	51.32	0.000153484	High	3.34277	0
P11171	RecName: Full=Protein 4.1; Short=P4.1;AltName: Full=4.1R;AltName: Full=Band 4.1;AltName: Full=EPB4.1; - [41_HUMAN]	1.74	1	1	1	2	0	69.52	1.74	1	1	4.24194	1.74	1	1	864	96.9573	5.57959
	Sequence	# PSMs	# Proteins	# Protein Groups	Protein Group Accessions	Modifications	MH+ [Da]	Area	A2	IonScore A2	Exp Value A2	A4	XCorr A4	# Missed Cleavages
	VSLLDDTVYECVVEK	2	1	1	P11171	C11(Carbamidomethyl)	1768.88	0	High	69.52	5.73509e-06	High	4.24194	0
Q6UXT9	RecName: Full=Abhydrolase domain-containing protein 15; EC=3.1.1.-;Flags: Precursor; - [ABH15_HUMAN]	1.5	1	1	1	1	898327	43.21	1.5	1	1		0			468	51.7385	7.60596
	Sequence	# PSMs	# Proteins	# Protein Groups	Protein Group Accessions	Modifications	MH+ [Da]	Area	A2	IonScore A2	Exp Value A2	A4	XCorr A4	# Missed Cleavages
	GGALQRR	1	1	1	Q6UXT9		757.436	898327	High	43.21	0.000558709			1
P35612	RecName: Full=Beta-adducin;AltName: Full=Erythrocyte adducin subunit beta; - [ADDB_HUMAN]	1.38	1	1	1	2	0	46.18	1.38	1	1	3.08117	1.38	1	1	726	80.8034	5.92236
	Sequence	# PSMs	# Proteins	# Protein Groups	Protein Group Accessions	Modifications	MH+ [Da]	Area	A2	IonScore A2	Exp Value A2	A4	XCorr A4	# Missed Cleavages
	VNILGEVVEK	2	1	1	P35612		1099.64	0	High	46.18	0.000415709	High	3.08117	0
PF3D7_0905400	organism=Plasmodium_falciparum_3D7 | product=high molecular weight rhoptry protein 3 (RhopH3) | location=Pf3D7_09_v3:270740-274789(-) | length=897 | sequence_SO=chromosome | SO=protein_coding	1.23	1	1	1	1	2.46792e+06	44.08	1.23	1	1		0			897	104.789	6.66846
	Sequence	# PSMs	# Proteins	# Protein Groups	Protein Group Accessions	Modifications	MH+ [Da]	Area	A2	IonScore A2	Exp Value A2	A4	XCorr A4	# Missed Cleavages
	SGAPISPVSVK	1	1	1	PF3D7_0905400		1041.6	2.46792e+06	High	44.08	0.00047878			0
PF3D7_0930300	organism=Plasmodium_falciparum_3D7 | product=merozoite surface protein 1 (MSP1) | location=Pf3D7_09_v3:1201812-1206974(+) | length=1720 | sequence_SO=chromosome | SO=protein_coding	1.22	1	2	2	2	967719	42.51	0.58	1	1	3.91853	0.64	1	1	1720	195.605	6.50732
	Sequence	# PSMs	# Proteins	# Protein Groups	Protein Group Accessions	Modifications	MH+ [Da]	Area	A2	IonScore A2	Exp Value A2	A4	XCorr A4	# Missed Cleavages
	VITGLTETQK	1	1	1	PF3D7_0930300		1089.62	1.38782e+06	High	42.51	0.00110807			0
	NNDTYFNDDIK	1	1	1	PF3D7_0930300		1358.59	547614				High	3.91853	0
PF3D7_0523000	organism=Plasmodium_falciparum_3D7 | product=multidrug resistance protein (MDR1) | location=Pf3D7_05_v3:957890-962149(+) | length=1419 | sequence_SO=chromosome | SO=protein_coding	0.85	1	1	1	4	848503	82.5927	0.85	1	2	6.67841	0.85	1	2	1419	162.15	8.83643
	Sequence	# PSMs	# Proteins	# Protein Groups	Protein Group Accessions	Modifications	MH+ [Da]	Area	A2	IonScore A2	Exp Value A2	A4	XCorr A4	# Missed Cleavages
	TTAIVGETGSGK	4	1	1	PF3D7_0523000		1120.59	848503	High	64.23	9.59033e-06	High	3.57448	0
PF3D7_1462300	organism=Plasmodium_falciparum_3D7 | product=conserved Plasmodium protein, unknown function | location=Pf3D7_14_v3:2524921-2528994(-) | length=1357 | sequence_SO=chromosome | SO=protein_coding	0.81	1	1	1	2	0	56.55	0.81	1	1	2.91515	0.81	1	1	1357	161.117	6.41748
	Sequence	# PSMs	# Proteins	# Protein Groups	Protein Group Accessions	Modifications	MH+ [Da]	Area	A2	IonScore A2	Exp Value A2	A4	XCorr A4	# Missed Cleavages
	DETSGSQVTNR	2	1	1	PF3D7_1462300		1193.54	0	High	56.55	5.18971e-05	High	2.91515	0
PF3D7_0302200	organism=Plasmodium_falciparum_3D7 | product=cytoadherence linked asexual protein 3.2 (CLAG3.2) | location=Pf3D7_03_v3:119458-124735(+) | length=1416 | sequence_SO=chromosome | SO=protein_coding	0.71	2	1	1	2	1.66549e+06	54.73	0.71	1	1	3.0871	0.71	1	1	1416	167.382	7.15186
	Sequence	# PSMs	# Proteins	# Protein Groups	Protein Group Accessions	Modifications	MH+ [Da]	Area	A2	IonScore A2	Exp Value A2	A4	XCorr A4	# Missed Cleavages
	GETLILGDNK	2	2	1	PF3D7_0302200		1059.57	1.66549e+06	High	54.73	0.000107515	High	3.0871	0
PF3D7_0504700	organism=Plasmodium_falciparum_3D7 | product=conserved Plasmodium protein, unknown function | location=Pf3D7_05_v3:180421-187470(+) | length=2349 | sequence_SO=chromosome | SO=protein_coding	0.68	1	1	1	1	3.37141e+08		0			3.29341	0.68	1	1	2349	290.86	8.76318
	Sequence	# PSMs	# Proteins	# Protein Groups	Protein Group Accessions	Modifications	MH+ [Da]	Area	A2	IonScore A2	Exp Value A2	A4	XCorr A4	# Missed Cleavages
	EEERIREEKRLKEEEK	1	1	1	PF3D7_0504700		2130.1	3.37141e+08				High	3.29341	5

## Sheet: HP1 IP#4_$PfHs-merged$_140826
Accession	Description	ΣCoverage	Σ# Proteins	Σ# Unique Peptides	Σ# Peptides	Σ# PSMs	Score A2	Coverage A2	# Peptides A2	# PSM A2	Score A4	Coverage A4	# Peptides A4	# PSM A4	# AAs	MW [kDa]	calc. pI
P35908	RecName: Full=Keratin, type II cytoskeletal 2 epidermal;AltName: Full=Cytokeratin-2e; Short=CK-2e;AltName: Full=Epithelial keratin-2e;AltName: Full=Keratin-2 epidermis;AltName: Full=Keratin-2e; Short=K2e;AltName: Full=Type-II keratin Kb2; - [K22E_HUMAN]	87.32	2	40	50	117	2281.98	86.07	49	66	206.472	75.74	40	51	639	65.3932	8.00146
	Sequence	# PSMs	# Proteins	# Protein Groups	Protein Group Accessions	Modifications	MH+ [Da]	A2	IonScore A2	Exp Value A2	A4	XCorr A4	# Missed Cleavages
	GGGFGGGSSFGGGSGFSGGGFGGGGFGGGR	3	1	1	P35908		2399.02	High	167.09	9.01928e-16	High	4.50123	0
	GGSGGGGSISGGGYGSGGGSGGR	3	1	1	P35908		1741.75	High	143.31	1.69397e-13	High	5.4074	0
	SISISVAGGGGGFGAAGGFGGR	8	1	1	P35908		1838.92	High	121.63	2.31542e-11	High	4.77888	0
	TSQNSELNNMQDLVEDYK	2	1	1	P35908		2127.96	High	119.1	5.9668e-11	High	5.92728	0
	GSSSGGGYSSGSSSYGSGGR	2	1	1	P35908		1740.71	High	117.8	4.64684e-11	High	4.82004	0
	HGGGGGGFGGGGFGSR	4	1	1	P35908		1320.59	High	107.44	5.26481e-10	High	5.34968	0
	GFSSGSAVVSGGSR	2	1	1	P35908		1254.61	High	103.37	1.46362e-09	High	4.83621	0
	AAFGGSGGRGSSSGGGYSSGSSSYGSGGR	2	1	1	P35908		2501.07	High	101.28	3.76462e-09	High	6.71349	1
	GGSSSGGGYGSGGGGSSSVK	2	1	1	P35908		1588.69	High	98.58	4.6179e-09	High	5.66402	0
	TSQNSELNNMQDLVEDYK	2	1	1	P35908	M10(Oxidation)	2143.95	High	94.68	1.5046e-08	High	4.6142	0
	GGSISGGGYGSGGGK	2	1	1	P35908		1197.55	High	92.69	1.45602e-08	High	4.50651	0
	NLDLDSIIAEVK	2	7	3	P13647;P04259;P35908		1329.73	High	88.01	3.52618e-08	High	3.66644	0
	VDLLNQEIEFLK	2	1	1	P35908		1460.8	High	81.56	1.33712e-07	High	3.48224	0
	LNDLEEALQQAK	2	1	1	P35908		1371.72	High	78.74	3.40832e-07	High	4.2429	0
	FGGFGGPGGVGGLGGPGGFGPGGYPGGIHEVSVNQSLLQPLNVK	3	1	1	P35908		4092.08	High	78.09	2.57696e-07	High	3.9604	0
	LALDVEIATYR	3	9	3	P13647;P04259;P35908		1263.7	High	77.99	3.02618e-07	High	3.48383	0
	YEELQVTVGR	2	1	1	P35908		1193.62	High	76.75	5.09351e-07	High	3.73956	0
	TAAENDFVTLK	1	1	1	P35908		1208.62	High	75.27	8.23151e-07			0
	NVQDAIADAEQR	2	1	1	P35908		1329.64	High	74.43	1.17549e-06	High	4.51712	0
	FLEQQNQVLQTK	2	3	3	P04264;P35908;Q7Z794		1475.79	High	70.62	2.10672e-06	High	3.93855	0
	VRFLEQQNQVLQTK	4	3	3	P04264;P35908;Q7Z794		1730.96	High	70.11	1.17486e-06	High	4.81797	1
	WELLQQMNVGTRPINLEPIFQGYIDSLK	2	1	1	P35908		3302.74	High	70.04	1.33762e-06	High	4.32286	1
	RSTSSFSCLSR	2	1	1	P35908	C8(Carbamidomethyl)	1287.61	High	69.84	3.36678e-06	High	4.14239	1
	WELLQQMNVGTRPINLEPIFQGYIDSLK	2	1	1	P35908	M7(Oxidation)	3318.72	High	68.38	2.42503e-06	High	4.67577	1
	AAFGGSGGR	1	1	1	P35908		779.381	High	64.15	5.73042e-06			0
	VLYDAEISQIHQSVTDTNVILSMDNSR	2	1	1	P35908		3048.5	High	63.94	1.42285e-05	High	4.27764	0
	STSSFSCLSR	2	1	1	P35908	C7(Carbamidomethyl)	1131.51	High	63.02	1.29461e-05	High	3.05855	0
	LALDVEIATYRK	3	9	3	P13647;P04259;P35908		1391.79	High	60.11	1.00911e-05	Medium	2.95138	1
	GGGGGGFRGFSSGSAVVSGGSR	3	1	1	P35908		1899.91	High	60.06	3.8958e-05	High	4.7477	1
	LQGEIAHVK	2	1	1	P35908		994.571	High	59.82	1.63123e-05			0
	EEAEALYHSK	2	1	1	P35908		1176.56	High	56.13	7.21592e-05	Medium	2.79953	0
	RTAAENDFVTLK	2	1	1	P35908		1364.72	High	55.71	7.07588e-05	High	4.19883	1
	IEISELNR	1	2	2	P04264;P35908		973.534	High	54.1	9.95956e-05			0
	NVQDAIADAEQRGEHALK	2	1	1	P35908		1964.98	High	53.72	0.000140124	High	3.19137	1
	AQYEEIAQR	2	6	2	P04259;P35908		1107.55	High	53.65	0.000102917	High	3.18098	0
	TSQNSELNNMQDLVEDYKK	2	1	1	P35908	M10(Oxidation)	2272.05	High	53.42	0.000209522	High	3.799	1
	RYLDGLTAER	2	1	1	P35908		1193.63	High	52.5	0.000130744	High	3.54956	1
	SLVGLGGTK	1	1	1	P35908		831.496	High	52.21	0.000140675			0
	DYQELMNVK	2	4	1	P35908	M6(Oxidation)	1155.54	High	51.82	0.000220644	Medium	2.98248	0
	KYEDEINKR	3	3	1	P35908		1194.61	High	50.96	0.000230482	High	3.16434	2
	KYEDEINK	2	3	1	P35908		1038.51	High	49.64	0.000293878	High	3.24853	1
	VDPEIQNVK	1	1	1	P35908		1041.56	High	49.13	0.000171663			0
	DVDNAYMIK	2	1	1	P35908		1068.51	High	47.73	0.000503436	Medium	2.81587	0
	LLRDYQELMNVK	3	4	1	P35908		1521.81	High	46.88	0.000465614	High	4.03188	1
	GGGGGGFRGFSSGSAVVSGGSRR	2	1	1	P35908		2056.01	High	46.69	0.000820727	High	4.2468	2
	KDVDNAYMIK	1	1	1	P35908		1196.6	High	46.38	0.00066972			1
	FASFIDK	1	18	5	P13647;P04259;P35908;Q7Z794;Q14CN4		827.432	High	45.14	0.000479197			0
	DYQELMNVK	2	4	1	P35908		1139.54	Medium	43.66	0.00138199	High	3.10392	0
	SKEEAEALYHSK	2	1	1	P35908		1391.68	Medium	43.55	0.00135121	High	4.92841	1
	VELQSK	1	1	1	P35908		703.401	Medium	42.06	0.00222472			0
	LLEGEECR	2	11	4	P13647;P04259;P35908;Q8N1N4	C7(Carbamidomethyl)	1005.47	High	42.01	0.00136603	Medium	2.92999	0
	MSGDLSSNVTVSVTSSTISSNVASK	1	1	1	P35908	M1(Oxidation)	2474.19	Medium	41.96	0.0028019			0
	DVDNAYMIK	2	1	1	P35908	M7(Oxidation)	1084.5	Medium	40.76	0.00183422	High	3.14325	0
	LLRDYQELMNVK	1	4	1	P35908	M9(Oxidation)	1537.81	Medium	39.68	0.00265349			1
	AQEREQIK	1	7	2	P35908;Q14CN4		1001.54				Medium	2.79687	1
PF3D7_1220900	organism=Plasmodium_falciparum_3D7 | product=heterochromatin protein 1 (HP1) | location=Pf3D7_12_v3:831252-832052(-) | length=266 | sequence_SO=chromosome | SO=protein_coding	76.32	1	22	22	96	1330.13	76.32	22	63	103.886	50.38	9	33	266	30.9993	9.48096
	Sequence	# PSMs	# Proteins	# Protein Groups	Protein Group Accessions	Modifications	MH+ [Da]	A2	IonScore A2	Exp Value A2	A4	XCorr A4	# Missed Cleavages
	HENHVNDGNLLNVEDVYSVR	5	1	1	PF3D7_1220900		2323.11	High	102.25	2.66261e-09	High	5.42429	0
	NLHNVGDELYISVIHNINNK	5	1	1	PF3D7_1220900		2306.2	High	99.86	2.51994e-09	High	5.83324	0
	TGSDEEFEIGDILEIK	1	1	1	PF3D7_1220900		1794.87	High	91.59	2.52407e-08			0
	MTGSDEEFEIGDILEIK	2	1	1	PF3D7_1220900	M1(Oxidation)	1941.91	High	78.08	6.4806e-07	High	4.86322	0
	TGSDEEFEIGDILEIK	14	1	1	PF3D7_1220900	T1(Phospho)	1874.83	High	77.19	8.10733e-07			0
	GYSDDENTWEPESNLIHLTTFK	4	1	1	PF3D7_1220900		2596.19	High	76.79	1.10569e-06	High	3.74074	0
	NESPQWVEETNIR	4	1	1	PF3D7_1220900		1601.76	High	75.95	8.56308e-07	High	4.8795	0
	MTGSDEEFEIGDILEIK	4	1	1	PF3D7_1220900	T2(Phospho)	2005.88	High	72.63	2.18849e-06	High	4.49076	0
	GYSDDENTWEPESNLIHLTTFK	15	1	1	PF3D7_1220900	S3(Phospho)	2676.15	High	72.42	2.96995e-06	High	3.75998	0
	NHILAPTQEDDSIK	2	1	1	PF3D7_1220900		1580.8	High	71.81	2.1555e-06	High	4.17405	0
	VIEYIYPQELLNFLLSR	4	1	1	PF3D7_1220900		2110.17	High	70.87	8.43019e-07	High	4.56439	0
	KSDEEDNESVK	2	1	1	PF3D7_1220900		1279.57	High	70.56	2.14481e-06	High	4.27196	1
	NGFIYLVK	1	1	1	PF3D7_1220900		953.547	High	68.49	1.71311e-06			0
	KSDEEDNESVK	2	1	1	PF3D7_1220900	S9(Phospho)	1359.54	High	65.36	4.91911e-06	High	3.21252	1
	NESPQWVEETNIR	2	1	1	PF3D7_1220900	S3(Phospho)	1681.73	High	59.39	3.72859e-05	High	3.14253	0
	NHILAPTQEDDSIK	3	1	1	PF3D7_1220900	S12(Phospho)	1660.76	High	58.94	5.20787e-05	High	3.973	0
	KLEFLASLK	1	1	1	PF3D7_1220900		1048.64	High	58.29	7.70909e-06			1
	MTGSDEEFEIGDILEIK	2	1	1	PF3D7_1220900		1925.91	High	57.69	6.27245e-05	High	4.70792	0
	MTGSDEEFEIGDILEIK	4	1	1	PF3D7_1220900	M1(Oxidation); S4(Phospho)	2021.87	High	56.69	9.08586e-05	High	5.32368	0
	NLSLSDNSLK	1	1	1	PF3D7_1220900		1090.58	High	53.62	0.000114276			0
	SDEEDNESVK	2	1	1	PF3D7_1220900		1151.47	High	50.12	0.000173635	High	3.06013	0
	TNFLSK	1	1	1	PF3D7_1220900		709.39	High	48.57	0.000120926			0
	EIHSLYPSK	1	1	1	PF3D7_1220900		1073.57	High	45.96	0.000747863			0
	SSLAPR	1	1	1	PF3D7_1220900		630.359	High	44.97	0.000780128			0
	SDEEDNESVK	4	1	1	PF3D7_1220900	S8(Phospho)	1231.44	High	42.34	0.000603866	High	3.71197	0
	VNDFKR	1	1	1	PF3D7_1220900		778.423	High	42.3	0.0010923			1
	LEFLASLK	1	1	1	PF3D7_1220900		920.547	High	42	0.000306014			0
	RTGHLNIK	2	1	1	PF3D7_1220900		938.555	High	40.1	0.000684066			1
	SSLAPRR	1	1	1	PF3D7_1220900		786.46	Medium	38.73	0.00150714			1
	KMESLK	1	1	1	PF3D7_1220900	M2(Oxidation)	751.404	Medium	36.75	0.00470251			1
	TGHLNIK	1	1	1	PF3D7_1220900		782.454	Medium	33.87	0.00402			0
	SDEEDNESVK	2	1	1	PF3D7_1220900	S1(Phospho); S8(Phospho)	1311.4	Medium	30.83	0.00384108	High	3.50217	0
P04264	RecName: Full=Keratin, type II cytoskeletal 1;AltName: Full=67 kDa cytokeratin;AltName: Full=Cytokeratin-1; Short=CK-1;AltName: Full=Hair alpha protein;AltName: Full=Keratin-1; Short=K1;AltName: Full=Type-II keratin Kb1; - [K2C1_HUMAN]	63.35	1	37	43	113	1632.21	62.11	41	63	179.237	53.57	32	50	644	65.999	8.11865
	Sequence	# PSMs	# Proteins	# Protein Groups	Protein Group Accessions	Modifications	MH+ [Da]	A2	IonScore A2	Exp Value A2	A4	XCorr A4	# Missed Cleavages
	FSSCGGGGGSFGAGGGFGSR	6	1	1	P04264	C4(Carbamidomethyl)	1765.74	High	122.68	1.84243e-11	High	5.242	0
	QISNLQQSISDAEQR	4	1	1	P04264		1716.86	High	109.85	3.73686e-10	High	4.07479	0
	SLDLDSIIAEVK	2	1	1	P04264		1302.72	High	94.25	6.35165e-09	High	4.03892	0
	GSGGGSSGGSIGGRGSSSGGVK	3	1	1	P04264		1751.83	High	93.91	1.72535e-08	High	3.87926	1
	GSGGGSSGGSIGGR	2	1	1	P04264		1092.51	High	87.49	4.50942e-08	High	3.76147	0
	WELLQQVDTSTR	4	1	1	P04264		1475.76	High	77.8	4.46429e-07	High	4.11834	0
	LNDLEDALQQAK	2	1	1	P04264		1357.7	High	77.54	5.22426e-07	High	4.34261	0
	YEELQITAGR	6	2	2	P04264;P04259		1179.6	High	76.81	5.32587e-07	High	3.65738	0
	LALDLEIATYR	5	6	2	Q6KB66;P04264		1277.71	High	71.93	1.03555e-06	High	3.20577	0
	SGGGFSSGSAGIINYQR	2	1	1	P04264		1657.8	High	70.81	3.29451e-06	High	3.70484	0
	FLEQQNQVLQTK	2	3	3	P04264;P35908;Q7Z794		1475.79	High	70.62	2.10672e-06	High	3.93855	0
	MSGECAPNVSVSVSTSHTTISGGGSR	2	1	1	P04264	M1(Oxidation); C5(Carbamidomethyl)	2581.17	High	70.38	4.83764e-06	Medium	3.24097	0
	SLNNQFASFIDK	2	1	1	P04264		1383.69	High	70.32	2.8287e-06	High	3.70685	0
	VRFLEQQNQVLQTK	4	3	3	P04264;P35908;Q7Z794		1730.96	High	70.11	1.17486e-06	High	4.81797	1
	TNAENEFVTIK	2	1	1	P04264		1265.64	High	68.65	5.21271e-06	High	3.61437	0
	GGSGGGGGGSSGGRGSGGGSSGGSIGGR	2	1	1	P04264		2079.92	High	66.23	1.11016e-05	High	4.16393	1
	SKAEAESLYQSK	2	1	1	P04264		1340.67	High	65.03	9.68847e-06	High	3.91531	1
	THNLEPYFESFINNLR	5	1	1	P04264		1993.98	High	64.18	1.49722e-05	High	4.75418	0
	MSGECAPNVSVSVSTSHTTISGGGSR	1	1	1	P04264	C5(Carbamidomethyl)	2565.17	High	64.05	2.08385e-05			0
	NMQDMVEDYR	4	1	1	P04264	M2(Oxidation)	1316.53	High	62.28	1.15355e-05	High	3.39013	0
	SLVNLGGSK	1	1	1	P04264		874.502	High	61.33	2.12764e-05			0
	AEAESLYQSK	2	1	1	P04264		1125.54	High	60.31	2.9004e-05	High	3.84336	0
	SISISVAR	1	1	1	P04264		832.492	High	55.49	3.82771e-05			0
	IEISELNR	1	2	2	P04264;P35908		973.534	High	54.1	9.95956e-05			0
	LLRDYQELMNTK	2	1	1	P04264	M9(Oxidation)	1539.79	High	53.9	0.000116918	Medium	3.45341	1
	DYQELMNTK	2	1	1	P04264	M6(Oxidation)	1157.52	High	53.69	0.000106463	Medium	2.90435	0
	NMQDMVEDYR	2	1	1	P04264		1300.53	High	52.94	0.000109762	High	3.3658	0
	QISNLQQSISDAEQRGENALK	1	1	1	P04264		2329.18	High	52.06	0.000185757			1
	NMQDMVEDYRNK	1	1	1	P04264	M2(Oxidation); M5(Oxidation)	1574.66	High	51.25	0.000212595			1
	YEELQITAGRHGDSVRNSK	2	1	1	P04264		2160.09	High	50.61	0.000262861	Medium	3.33057	2
	SEIDNVKK	2	1	1	P04264		932.506	High	50.34	0.000184015	Medium	2.80914	1
	LLRDYQELMNTK	3	1	1	P04264		1523.79	High	50.17	0.000247134	High	3.84754	1
	YEELQITAGRHGDSVR	1	1	1	P04264		1830.91	High	49.86	0.000380573			1
	NMQDMVEDYR	4	1	1	P04264	M2(Oxidation); M5(Oxidation)	1332.52	High	49.66	0.000172489	High	3.18379	0
	TLLEGEESR	1	1	1	P04264		1033.52	High	47.93	0.00046145			0
	DYQELMNTK	2	1	1	P04264		1141.52	High	45.54	0.000745609	High	3.20338	0
	RTNAENEFVTIK	3	1	1	P04264		1421.74	High	44.81	0.000870524	High	4.01218	1
	NMQDMVEDYRNK	3	1	1	P04264	M5(Oxidation)	1558.66	High	44.09	0.00115423	High	3.85308	1
	AQYEDIAQK	2	1	1	P04264		1065.52	High	44.01	0.000806299	Medium	2.86707	0
	DVDGAYMTK	2	1	1	P04264	M7(Oxidation)	1015.44	High	43.89	0.000706393	Medium	2.84174	0
	DVDGAYMTK	1	1	1	P04264		999.451	High	43.42	0.000909976			0
	LDNLQQEIDFLTALYQAELSQMQTQISETNVILSMDNNR	2	1	1	P04264	M35(Oxidation)	4543.18	Medium	42.57	0.00196439	High	4.11515	0
	RVDQLK	1	1	1	P04264		758.454	Medium	39.61	0.00234107			1
	VDLQAK	1	1	1	P04264		673.39	Medium	39.35	0.00185832			0
	LRSEIDNVK	1	1	1	P04264		1073.6	Medium	38.87	0.00270462			1
	SDQSRLDSELK	1	1	1	P04264		1277.64	Medium	38.47	0.00388296			1
	SEIDNVK	1	1	1	P04264		804.412	Medium	35.92	0.00373554			0
	LRSEIDNVKK	3	1	1	P04264		1201.69	Medium	35.87	0.00278233	Medium	3.34361	2
	RTNAENEFVTIKK	1	1	1	P04264		1549.84				Medium	3.40242	2
	NKYEDEINK	1	7	3	P04264;P13647;P04259		1152.56				High	3.34845	1
P13645	RecName: Full=Keratin, type I cytoskeletal 10;AltName: Full=Cytokeratin-10; Short=CK-10;AltName: Full=Keratin-10; Short=K10; - [K1C10_HUMAN]	62.16	18	32	35	139	2932.29	62.16	35	82	238.39	49.32	21	57	584	58.7917	5.21143
	Sequence	# PSMs	# Proteins	# Protein Groups	Protein Group Accessions	Modifications	MH+ [Da]	A2	IonScore A2	Exp Value A2	A4	XCorr A4	# Missed Cleavages
	YCVQLSQIQAQISALEEQLQQIR	4	1	1	P13645	C2(Carbamidomethyl)	2746.42	High	157.89	3.6331e-15	High	4.39051	0
	GSLGGGFSSGGFSGGSFSR	12	1	1	P13645		1707.78	High	148.12	6.0743e-14	High	5.47094	0
	GSSGGGCFGGSSGGYGGLGGFGGGSFR	2	1	1	P13645	C7(Carbamidomethyl)	2342.99	High	141.28	3.45556e-13	High	6.65214	0
	NQILNLTTDNANILLQIDNAR	12	1	1	P13645		2367.27	High	128.89	1.83999e-12	High	5.42652	0
	SGGGGGGGGCGGGGGVSSLR	2	1	1	P13645	C10(Carbamidomethyl)	1549.68	High	128.79	4.64435e-12	High	5.2647	0
	ELTTEIDNNIEQISSYK	6	1	1	P13645		1996.97	High	107.64	6.27621e-10	High	5.60983	0
	NVQALEIELQSQLALK	26	1	1	P13645		1797.02	High	105.12	2.41474e-10	High	5.21142	0
	AETECQNTEYQQLLDIK	4	1	1	P13645	C5(Carbamidomethyl)	2082.97	High	101.41	3.13682e-09	High	4.83741	0
	QSLEASLAETEGR	4	1	1	P13645		1390.68	High	94.18	1.11337e-08	High	3.77184	0
	ADLEMQIESLTEELAYLK	4	1	1	P13645		2096.05	High	84.91	1.04442e-07	High	4.4903	0
	ALEESNYELEGK	2	1	1	P13645		1381.65	High	81.82	2.11437e-07	High	3.98442	0
	NVSTGDVNVEMNAAPGVDLTQLLNNMR	6	1	1	P13645	M26(Oxidation)	2888.39	High	77.66	7.87563e-07	High	4.91844	0
	RNVQALEIELQSQLALK	4	1	1	P13645		1953.12	High	77.42	7.9699e-08	High	4.3641	1
	ADLEMQIESLTEELAYLK	3	1	1	P13645	M5(Oxidation)	2112.05	High	74.7	1.25033e-06	High	5.13414	0
	VRALEESNYELEGK	4	1	1	P13645		1636.82	High	74.7	1.12666e-06	High	4.5141	1
	IRLENEIQTYR	3	1	1	P13645		1434.78	High	68.67	2.70304e-06	High	3.36252	1
	QSVEADINGLR	1	3	1	P13645		1201.62	High	65.08	8.49097e-06			0
	HGNSHQGEPR	12	1	1	P13645		1118.51	High	64.51	7.02685e-06	High	3.6847	0
	VLDELTLTK	1	1	1	P13645		1031.6	High	63.86	6.08502e-06			0
	VTMQNLNDR	1	7	2	P02533;P13645	M3(Oxidation)	1106.53	High	62.65	1.52653e-05			0
	LENEIQTYR	2	1	1	P13645		1165.59	High	62.57	1.45808e-05	High	3.6274	0
	SQYEQLAEQNR	2	1	1	P13645		1365.64	High	59.07	3.704e-05	High	4.64215	0
	NVSTGDVNVEMNAAPGVDLTQLLNNMR	2	1	1	P13645		2872.4	High	57.88	6.29723e-05	High	5.38555	0
	SSSSGSVGESSSK	2	1	1	P13645		1185.52	High	55.91	6.4625e-05	High	3.37723	0
	DAEAWFNEK	2	4	1	P13645		1109.49	High	55.81	5.91761e-05	High	3.41968	0
	YENEVALR	1	1	1	P13645		993.503	High	54.7	7.31903e-05			0
	NVSTGDVNVEMNAAPGVDLTQLLNNMR	2	1	1	P13645	M11(Oxidation); M26(Oxidation)	2904.39	High	53.62	0.000200961	High	4.28592	0
	LKYENEVALR	1	1	1	P13645		1234.68	High	49.26	0.000212253			1
	SQYEQLAEQNRK	2	1	1	P13645		1493.74	High	47.21	0.00061785	High	3.38749	1
	RVLDELTLTK	1	1	1	P13645		1187.7	High	46.23	0.000251335			1
	VTMQNLNDR	1	7	2	P02533;P13645		1090.54	High	44.49	0.000942423			0
	LASYLDK	1	8	4	P35527;P02533;Q04695;P13645		809.443	High	43.78	0.000594687			0
	KNHEEEMK	1	6	1	P13645		1044.48	High	43.21	0.00108638			1
	NHEEEMK	1	6	1	P13645		916.385	High	42.44	0.000852396			0
	SEITELR	1	1	1	P13645		847.455	Medium	41.39	0.00148852			0
	QSVEADINGLRR	1	2	1	P13645		1357.72	Medium	38.74	0.00311427			1
	SEITELRRNVQALEIELQSQLALK	1	1	1	P13645		2781.56	High	38.54	0.000524845			2
	TIDDLK	1	4	1	P13645		704.384	Medium	34.98	0.00522596			0
	LAADDFR	1	17	3	P02533;Q04695;P13645		807.401	Medium	33.46	0.00617619			0
P35527	RecName: Full=Keratin, type I cytoskeletal 9;AltName: Full=Cytokeratin-9; Short=CK-9;AltName: Full=Keratin-9; Short=K9; - [K1C9_HUMAN]	50.4	2	24	25	48	927.433	50.4	25	28	84.3391	39.17	16	20	623	62.0268	5.23682
	Sequence	# PSMs	# Proteins	# Protein Groups	Protein Group Accessions	Modifications	MH+ [Da]	A2	IonScore A2	Exp Value A2	A4	XCorr A4	# Missed Cleavages
	GGSGGSYGGGGSGGGYGGGSGSR	2	1	1	P35527		1791.73	High	129.64	3.74817e-12	High	5.85905	0
	SGGGGGGGLGSGGSIR	2	1	1	P35527		1232.6	High	113.77	1.27187e-10	High	4.51507	0
	HGVQELEIELQSQLSK	4	1	1	P35527		1837.97	High	99.63	2.1343e-09	High	5.18829	0
	DIENQYETQITQIEHEVSSSGQEVQSSAK	3	1	1	P35527		3264.52	High	92.76	2.81781e-08	High	6.04557	0
	QEIECQNQEYSLLLSIK	2	1	1	P35527	C5(Carbamidomethyl)	2095.04	High	88.71	4.8922e-08	High	3.26108	0
	VQALEEANNDLENK	2	1	1	P35527		1586.77	High	88.25	6.26175e-08	High	5.57012	0
	EVTQLRHGVQELEIELQSQLSK	2	1	1	P35527		2564.38	High	88.21	1.58558e-08	High	4.81681	1
	DQIVDLTVGNNK	2	1	1	P35527		1315.69	High	85.31	8.61243e-08	High	3.4865	0
	FSSSSGYGGGSSR	2	1	1	P35527		1235.53	High	71.78	1.47351e-06	High	3.94557	0
	YCGQLQMIQEQISNLEAQITDVR	2	1	1	P35527	C2(Carbamidomethyl); M7(Oxidation)	2753.33	High	68.31	6.31602e-06	High	4.75162	0
	FSSSGGGGGGGRFSSSSGYGGGSSR	2	1	1	P35527		2198.95	High	67.25	8.96617e-06	High	4.20094	1
	EIETYHNLLEGGQEDFESSGAGK	2	1	1	P35527		2510.14	High	67.05	9.13232e-06	High	6.23944	0
	FSSSGGGGGGGR	2	1	1	P35527		982.437	High	64.59	6.63794e-06	Medium	2.90525	0
	NYSPYYNTIDDLK	2	1	1	P35527		1605.75	High	60.5	3.39567e-05	High	3.30007	0
	STMQELNSR	2	1	1	P35527		1065.5	High	59.65	2.1245e-05	High	3.17557	0
	TLLDIDNTR	1	1	1	P35527		1060.57	High	55.55	7.04889e-05			0
	STMQELNSR	2	1	1	P35527	M3(Oxidation)	1081.5	High	53.72	7.813e-05	Medium	2.79551	0
	GPAAIQK	1	1	1	P35527		684.405	High	52.64	4.19267e-05			0
	QVLDNLTMEK	1	1	1	P35527	M8(Oxidation)	1206.61	High	49.49	0.000324449			0
	QVLDNLTMEK	1	1	1	P35527		1190.61	High	46.69	0.000561437			0
	FEMEQNLR	1	1	1	P35527	M3(Oxidation)	1082.5	High	45.06	0.000790639			0
	LASYLDK	1	8	4	P35527;P02533;Q04695;P13645		809.443	High	43.78	0.000594687			0
	SDLEMQYETLQEELMALK	2	1	1	P35527	M15(Oxidation)	2187.03	Medium	40.92	0.00359643	High	4.0065	0
	IQDWYDK	1	1	1	P35527		967.454	Medium	38.56	0.00282114			0
	MTLDDFR	1	1	1	P35527	M1(Oxidation)	913.411	Medium	38.28	0.00391544			0
	TLNDMR	1	1	1	P35527	M5(Oxidation)	765.358	Medium	38.16	0.00261214			0
	TLNDMRQEYEQLIAK	1	1	1	P35527		1851.93	Medium	37.02	0.00659384			1
	SDLEMQYETLQEELMALK	1	1	1	P35527	M5(Oxidation); M15(Oxidation)	2203.02				Medium	2.93995	0
P13647	RecName: Full=Keratin, type II cytoskeletal 5;AltName: Full=58 kDa cytokeratin;AltName: Full=Cytokeratin-5; Short=CK-5;AltName: Full=Keratin-5; Short=K5;AltName: Full=Type-II keratin Kb5; - [K2C5_HUMAN]	48.98	8	19	30	57	696.52	47.46	29	33	84.7064	37.97	22	24	590	62.34	7.73779
	Sequence	# PSMs	# Proteins	# Protein Groups	Protein Group Accessions	Modifications	MH+ [Da]	A2	IonScore A2	Exp Value A2	A4	XCorr A4	# Missed Cleavages
	VSLAGACGVGGYGSR	2	1	1	P13647	C7(Carbamidomethyl)	1410.68	High	97.52	5.62895e-09	High	4.49596	0
	NLDLDSIIAEVK	2	7	3	P13647;P04259;P35908		1329.73	High	88.01	3.52618e-08	High	3.66644	0
	ISISTSGGSFR	1	1	1	P13647		1111.58	High	78.02	3.9598e-07			0
	LALDVEIATYR	3	9	3	P13647;P04259;P35908		1263.7	High	77.99	3.02618e-07	High	3.48383	0
	YEELQQTAGR	2	1	1	P13647		1194.58	High	76.59	5.79997e-07	High	3.88991	0
	SFSTASAITPSVSR	2	1	1	P13647		1410.72	High	73.66	1.27651e-06	High	4.33068	0
	SGGGGGGGFGR	2	1	1	P13647		865.394	High	68.6	2.62273e-06	High	3.41741	0
	LALDVEIATYRK	3	9	3	P13647;P04259;P35908		1391.79	High	60.11	1.00911e-05	Medium	2.95138	1
	QCANLQNAIADAEQRGELALK	1	1	1	P13647	C2(Carbamidomethyl)	2313.17	High	59.12	3.94939e-05			1
	SRTEAESWYQTK	4	1	1	P13647		1485.7	High	58.45	5.02256e-05	High	3.88828	1
	LAELEEALQK	2	1	1	P13647		1143.63	High	55.09	6.45812e-05	High	3.25231	0
	RISISTSGGSFR	2	1	1	P13647		1267.68	High	53.25	8.9189e-05	High	3.44043	1
	DVDAAYMNK	2	6	3	P13647;P04259;Q14CN4		1026.46	High	52.84	0.000108159	High	3.49529	0
	QNLEPLFEQYINNLR	2	4	2	P13647;P04259		1890.98	High	52.59	0.000148993	Medium	2.81491	0
	TEAESWYQTK	2	1	1	P13647		1242.57	High	52.25	0.000174529	High	3.52224	0
	VDALMDEINFMK	2	1	1	P13647	M5(Oxidation); M11(Oxidation)	1457.67	High	50.49	0.000301937	High	4.26004	0
	WTLLQEQGTK	2	4	2	P13647;P04259		1203.64	High	50.41	0.000240217	High	3.1114	0
	NMQDLVEDFK	2	1	1	P13647		1238.58	High	48.52	0.00040213	High	3.7442	0
	AQYEEIANR	2	1	1	P13647		1093.53	High	47	0.000464896	High	3.40852	0
	FASFIDK	1	18	5	P13647;P04259;P35908;Q7Z794;Q14CN4		827.432	High	45.14	0.000479197			0
	RQLDSIVGER	1	3	1	P13647		1172.64	High	44.4	0.000758833			1
	SLYNLGGSK	1	1	1	P13647		938.496	High	42.7	0.00100425			0
	LLEGEECR	2	11	4	P13647;P04259;P35908;Q8N1N4	C7(Carbamidomethyl)	1005.47	High	42.01	0.00136603	Medium	2.92999	0
	NMQDLVEDFK	2	1	1	P13647	M2(Oxidation)	1254.57	Medium	41.9	0.00171744	High	3.8539	0
	GLGVGFGSGGGSSSSVK	2	1	1	P13647		1439.71	Medium	41.32	0.00244615	High	3.82941	0
	EYQELMNTK	1	1	1	P13647	M6(Oxidation)	1171.53	Medium	40.46	0.00280193			0
	FLEQQNK	1	18	3	P13647;P04259;Q8N1N4		906.471	Medium	39.89	0.00206669			0
	VRFLEQQNK	2	18	3	P13647;P04259;Q8N1N4		1161.64	Medium	39.69	0.00236815	Medium	3.00605	1
	LRAEIDNVK	1	1	1	P13647		1057.6	Medium	37.32	0.00332709			1
	HEISEMNR	2	1	1	P13647		1015.46	Medium	36.2	0.00471371	Medium	2.95709	0
	NKYEDEINK	1	7	3	P04264;P13647;P04259		1152.56				High	3.34845	1
P0CG48	RecName: Full=Polyubiquitin-C;Contains: RecName: Full=Ubiquitin;Flags: Precursor; - [UBC_HUMAN]	44.67	4	1	3	4	79.503	44.67	3	3	3.82822	21.02	1	1	685	76.9915	7.66455
	Sequence	# PSMs	# Proteins	# Protein Groups	Protein Group Accessions	Modifications	MH+ [Da]	A2	IonScore A2	Exp Value A2	A4	XCorr A4	# Missed Cleavages
	ESTLHLVLR	1	6	2	P0CG48;PF3D7_1211800		1067.62	High	62.47	5.71902e-06			0
	TITLEVEPSDTIENVK	2	4	1	P0CG48		1787.93	High	49.99	0.000261101	High	3.82822	0
	TLSDYNIQK	1	6	2	P0CG48;PF3D7_1211800		1081.55	Medium	36.42	0.00586048			0
PF3D7_1211800	organism=Plasmodium_falciparum_3D7 | product=polyubiquitin (PfpUB) | location=Pf3D7_12_v3:526109-527780(+) | length=381 | sequence_SO=chromosome | SO=protein_coding	44.62	2	1	3	4	104.199	44.62	3	3	4.11379	21	1	1	381	42.803	7.57666
	Sequence	# PSMs	# Proteins	# Protein Groups	Protein Group Accessions	Modifications	MH+ [Da]	A2	IonScore A2	Exp Value A2	A4	XCorr A4	# Missed Cleavages
	TITLDVEPSDTIENVK	2	2	1	PF3D7_1211800		1773.92	High	71.24	2.01435e-06	High	4.11379	0
	ESTLHLVLR	1	6	2	P0CG48;PF3D7_1211800		1067.62	High	62.47	5.71902e-06			0
	TLSDYNIQK	1	6	2	P0CG48;PF3D7_1211800		1081.55	Medium	36.42	0.00586048			0
P02533	RecName: Full=Keratin, type I cytoskeletal 14;AltName: Full=Cytokeratin-14; Short=CK-14;AltName: Full=Keratin-14; Short=K14; - [K1C14_HUMAN]	38.14	15	8	19	32	483.119	37.92	18	20	44.7632	27.75	11	12	472	51.5294	5.16064
	Sequence	# PSMs	# Proteins	# Protein Groups	Protein Group Accessions	Modifications	MH+ [Da]	A2	IonScore A2	Exp Value A2	A4	XCorr A4	# Missed Cleavages
	GSCGIGGGIGGGSSR	2	2	1	P02533	C3(Carbamidomethyl)	1278.59	High	91.95	1.78714e-08	High	3.72948	0
	APSTYGGGLSVSSSR	2	1	1	P02533		1425.7	High	87.06	6.29724e-08	High	4.23531	0
	EVATNSELVQSGK	2	2	2	P02533;Q04695		1361.69	High	86.97	6.27842e-08	High	4.34896	0
	CEMEQQNQEYK	2	2	2	P02533;Q04695	C1(Carbamidomethyl)	1486.6	High	64.41	8.65761e-06	High	3.20238	0
	LLEGEDAHLSSSQFSSGSQSSR	2	1	1	P02533		2309.07	High	64.01	2.04156e-05	High	5.23624	0
	VTMQNLNDR	1	7	2	P02533;P13645	M3(Oxidation)	1106.53	High	62.65	1.52653e-05			0
	ASLENSLEETK	2	2	1	P02533		1220.6	High	62.2	1.66608e-05	High	3.2985	0
	VLDELTLAR	2	5	2	P02533;Q04695		1029.6	High	61.61	1.32526e-05	High	3.68608	0
	CEMEQQNQEYK	2	2	2	P02533;Q04695	C1(Carbamidomethyl); M3(Oxidation)	1502.59	High	57.01	4.38943e-05	High	3.25252	0
	DAEEWFFTK	2	1	1	P02533		1172.53	High	56.12	7.25699e-05	High	3.6757	0
	TRLEQEIATYR	2	6	2	P02533;Q04695		1379.73	High	52.06	0.000144685	High	3.59053	1
	TEELNREVATNSELVQSGK	1	2	2	P02533;Q04695		2104.06	High	50.17	0.000303389			1
	VRALEEANADLEVK	2	4	1	P02533		1556.83	High	47.48	0.000407319	High	3.147	1
	ALEEANADLEVK	1	4	1	P02533		1301.66	High	47.37	0.00052679			0
	VTMQNLNDR	1	7	2	P02533;P13645		1090.54	High	44.49	0.000942423			0
	LASYLDK	1	8	4	P35527;P02533;Q04695;P13645		809.443	High	43.78	0.000594687			0
	SEISELR	1	2	2	P02533;Q04695		833.439	Medium	40.77	0.00171275			0
	ILLDVK	1	3	2	P02533;Q04695		700.462	Medium	35.92	0.00314706			0
	LAADDFR	1	17	3	P02533;Q04695;P13645		807.401	Medium	33.46	0.00617619			0
	QRPAEIK	1	1	1	P02533		841.492	Medium	32.9	0.00320538			1
	TRLEQEIATYRR	1	4	2	P02533;Q04695		1535.83				Medium	3.36054	2
P16452	RecName: Full=Erythrocyte membrane protein band 4.2; Short=Erythrocyte protein 4.2; Short=P4.2; - [EPB42_HUMAN]	30.82	1	15	15	22	375.861	27.21	14	15	25.8034	17.08	7	7	691	76.9607	8.08936
	Sequence	# PSMs	# Proteins	# Protein Groups	Protein Group Accessions	Modifications	MH+ [Da]	A2	IonScore A2	Exp Value A2	A4	XCorr A4	# Missed Cleavages
	VLPTPQTQATQEGALLNK	2	1	1	P16452		1909.04	High	90.9	1.11358e-08	High	3.65136	0
	VALTAQTGEQPSK	2	1	1	P16452		1329.7	High	86.01	6.1525e-08	High	3.8565	0
	VVTTFASAQGTGGR	2	1	1	P16452		1351.7	High	79.69	2.61516e-07	High	4.39503	0
	EGTLGLTPAVSDLFAAINASCVVWK	2	1	1	P16452	C21(Carbamidomethyl)	2619.36	High	63.88	8.90142e-06	High	4.79503	0
	VLGALLHFLK	2	1	1	P16452		1110.71	High	63.54	9.51565e-07	Medium	2.9373	0
	IITIGLFFSNFER	2	1	1	P16452		1556.85	High	58.48	2.60397e-05	Medium	2.92107	0
	YVGNNISTK	1	1	1	P16452		995.521	High	51.03	0.000217331			0
	QLLLGQFTLLFNPWNREDAVFLK	1	1	1	P16452		2762.51	High	44.27	0.000263748			1
	RGQPFTIILYFR	2	1	1	P16452		1510.86	High	43.15	0.000409126			1
	YPEGSLQEK	1	1	1	P16452		1050.51	Medium	40.95	0.00165526			0
	FQFTPTHVGLQR	1	1	1	P16452		1430.76	Medium	39.92	0.00229183			0
	RRGSVPILR	1	1	1	P16452		1053.67	High	37.57	0.000218731			2
	GQPFTIILYFR	1	1	1	P16452		1354.75	Medium	37.47	0.00196071			0
	GRPVYDGQAWVLAAVACTVLR	1	1	1	P16452	C17(Carbamidomethyl)	2302.22	Medium	35.5	0.00473488			1
	APSSLPLRGDAQISVTLVNHSEQEK	1	1	1	P16452		2676.41				Medium	3.24716	1
Q7Z794	RecName: Full=Keratin, type II cytoskeletal 1b;AltName: Full=Cytokeratin-1B; Short=CK-1B;AltName: Full=Keratin-77; Short=K77;AltName: Full=Type-II keratin Kb39; - [K2C1B_HUMAN]	29.58	1	12	16	31	488.763	29.58	16	18	49.0108	21.97	11	13	578	61.8635	5.98584
	Sequence	# PSMs	# Proteins	# Protein Groups	Protein Group Accessions	Modifications	MH+ [Da]	A2	IonScore A2	Exp Value A2	A4	XCorr A4	# Missed Cleavages
	VDTLTGEVNFLK	2	1	1	Q7Z794		1335.72	High	90.15	2.08184e-08	High	3.11665	0
	STSGFCQGGGVGGFGGGR	2	1	1	Q7Z794	C6(Carbamidomethyl)	1644.72	High	82.15	2.00233e-07	High	4.60051	0
	TGSENDFVVLK	2	1	1	Q7Z794		1208.62	High	73.39	1.29654e-06	Medium	2.95884	0
	SLDLDSIIDAVR	2	1	1	Q7Z794		1316.71	High	72.59	1.38528e-06	High	3.3176	0
	WELLQQVNTSTGTNNLEPLLENYIGDLRR	2	1	1	Q7Z794		3386.74	High	70.93	1.53375e-06	High	4.65141	1
	FLEQQNQVLQTK	2	3	3	P04264;P35908;Q7Z794		1475.79	High	70.62	2.10672e-06	High	3.93855	0
	VRFLEQQNQVLQTK	4	3	3	P04264;P35908;Q7Z794		1730.96	High	70.11	1.17486e-06	High	4.81797	1
	LSLDVEIATYR	2	2	2	Q7Z794;Q8N1N4		1279.69	High	63.2	9.88371e-06	High	3.13269	0
	QLLEGEESR	1	1	1	Q7Z794		1060.53	High	51.48	0.000166424			0
	LQAEISNVK	1	1	1	Q7Z794		1001.57	High	50.53	0.000224377			0
	SMQDVVEDYK	2	1	1	Q7Z794		1213.54	High	50.2	0.000214873	High	3.4522	0
	RTGSENDFVVLK	4	1	1	Q7Z794		1364.72	High	48.89	0.000331843	High	4.81205	1
	SKYEDEINK	2	1	1	Q7Z794		1125.54	High	48.17	0.000477791	High	3.31389	1
	FASFIDK	1	18	5	P13647;P04259;P35908;Q7Z794;Q14CN4		827.432	High	45.14	0.000479197			0
	YQELQITAGR	1	1	1	Q7Z794		1178.62	Medium	42.98	0.00121847			0
	EQIMVLNNK	1	1	1	Q7Z794	M4(Oxidation)	1104.57	Medium	42.47	0.00170438			0
PF3D7_0505800	organism=Plasmodium_falciparum_3D7 | product=small ubiquitin-related modifier, putative (SUMO) | location=Pf3D7_05_v3:252047-252606(-) | length=100 | sequence_SO=chromosome | SO=protein_coding	29	1	3	3	8	121.486	29	3	4	13.6789	29	3	4	100	11.0533	4.90674
	Sequence	# PSMs	# Proteins	# Protein Groups	Protein Group Accessions	Modifications	MH+ [Da]	A2	IonScore A2	Exp Value A2	A4	XCorr A4	# Missed Cleavages
	LGQSMEAVR	2	1	1	PF3D7_0505800		990.51	High	69.06	3.309e-06	High	3.7712	0
	LGQSMEAVR	2	1	1	PF3D7_0505800	M5(Oxidation)	1006.5	High	57.55	4.4036e-05	High	3.16358	0
	LMEVYCNR	2	1	1	PF3D7_0505800	C6(Carbamidomethyl)	1084.49	High	54.25	8.56909e-05	Medium	2.98682	0
	VRSPDGAEVFFK	2	1	1	PF3D7_0505800		1351.7	High	49.2	0.00028674	High	3.75728	1
P02768	RecName: Full=Serum albumin;Flags: Precursor; - [ALBU_HUMAN]	26.6	12	14	14	23	318.049	24.47	13	13	35.9513	21.67	9	10	609	69.3215	6.27783
	Sequence	# PSMs	# Proteins	# Protein Groups	Protein Group Accessions	Modifications	MH+ [Da]	A2	IonScore A2	Exp Value A2	A4	XCorr A4	# Missed Cleavages
	TCVADESAENCDK	2	1	1	P02768	C2(Carbamidomethyl); C11(Carbamidomethyl)	1498.58	High	97	3.94064e-09	High	3.86267	0
	VPQVSTPTLVEVSR	1	1	1	P02768		1511.85	High	77.49	2.26362e-07			0
	YICENQDSISSK	2	1	1	P02768	C3(Carbamidomethyl)	1443.65	High	66.6	6.6508e-06	High	3.40578	0
	RHPYFYAPELLFFAK	3	1	1	P02768		1899	High	58.26	3.19458e-05	High	3.5697	1
	CCAAADPHECYAK	2	1	1	P02768	C1(Carbamidomethyl); C2(Carbamidomethyl); C10(Carbamidomethyl)	1552.6	High	55.66	4.76735e-05	High	3.4391	0
	FQNALLVR	1	1	1	P02768		960.564	High	55.56	3.37735e-05			0
	RHPDYSVVLLLR	2	1	1	P02768		1467.85	High	52.67	3.97454e-05	High	3.84767	1
	KVPQVSTPTLVEVSR	2	1	1	P02768		1639.94	High	49.77	6.74808e-05	High	3.902	1
	LDELRDEGK	1	1	1	P02768		1074.54	High	47.9	0.000508437			1
	RMPCAEDYLSVVLNQLCVLHEK	2	1	1	P02768	M2(Oxidation); C4(Carbamidomethyl); C17(Carbamidomethyl)	2690.31	Medium	40.04	0.00387911	High	3.76749	1
	VFDEFKPLVEEPQNLIK	2	1	1	P02768		2045.1	Medium	39.42	0.00182861	High	4.0999	1
	LCTVATLR	1	1	1	P02768	C2(Carbamidomethyl)	933.52	Medium	36.68	0.00469301			0
	PLLEK	1	12	1	P02768		599.378	Medium	29.1	0.00688951			0
	DVFLGMFLYEYAR	1	1	1	P02768	M6(Oxidation)	1639.79				Medium	2.96742	0
P22531	RecName: Full=Small proline-rich protein 2E; Short=SPR-2E;AltName: Full=Small proline-rich protein II; Short=SPR-II; - [SPR2E_HUMAN]	25	6	1	1	1	46.16	25	1	1		0			72	7.84959	8.30908
	Sequence	# PSMs	# Proteins	# Protein Groups	Protein Group Accessions	Modifications	MH+ [Da]	A2	IonScore A2	Exp Value A2	A4	XCorr A4	# Missed Cleavages
	CPEPCPPPK	1	6	1	P22531	C1(Carbamidomethyl); C5(Carbamidomethyl)	1081.48	High	46.16	0.000441838			0
P07355	RecName: Full=Annexin A2;AltName: Full=Annexin II;AltName: Full=Annexin-2;AltName: Full=Calpactin I heavy chain;AltName: Full=Calpactin-1 heavy chain;AltName: Full=Chromobindin-8;AltName: Full=Lipocortin II;AltName: Full=Placental anticoagulant protein IV; Short=PAP-IV;AltName: Full=Protein I;AltName: Full=p36; - [ANXA2_HUMAN]	23.6	2	6	6	11	176.81	20.65	5	5	19.5746	23.6	6	6	339	38.5798	7.75244
	Sequence	# PSMs	# Proteins	# Protein Groups	Protein Group Accessions	Modifications	MH+ [Da]	A2	IonScore A2	Exp Value A2	A4	XCorr A4	# Missed Cleavages
	GLGTDEDSLIEIICSR	2	2	1	P07355	C14(Carbamidomethyl)	1777.87	High	85.21	1.15097e-07	High	4.17343	0
	GVDEVTIVNILTNR	2	1	1	P07355		1542.85	High	79.15	2.03103e-07	Medium	2.96978	0
	GDLENAFLNLVQCIQNK	2	1	1	P07355	C13(Carbamidomethyl)	1976	High	62.76	1.81145e-05	High	3.2999	0
	DIISDTSGDFRK	2	2	1	P07355		1353.67	High	48.53	0.000425053	Medium	2.95461	1
	TPAQYDASELK	2	2	1	P07355		1222.6	High	45.68	0.000831467	Medium	3.02857	0
	TNQELQEINR	1	2	1	P07355		1244.63				High	3.14833	0
P04259	RecName: Full=Keratin, type II cytoskeletal 6B;AltName: Full=Cytokeratin-6B; Short=CK-6B;AltName: Full=Keratin-6B; Short=K6B;AltName: Full=Type-II keratin Kb10; - [K2C6B_HUMAN]	21.63	8	1	14	30	422.865	20.04	13	17	41.9697	18.26	11	13	564	60.0303	8.00146
	Sequence	# PSMs	# Proteins	# Protein Groups	Protein Group Accessions	Modifications	MH+ [Da]	A2	IonScore A2	Exp Value A2	A4	XCorr A4	# Missed Cleavages
	NLDLDSIIAEVK	2	7	3	P13647;P04259;P35908		1329.73	High	88.01	3.52618e-08	High	3.66644	0
	LALDVEIATYR	3	9	3	P13647;P04259;P35908		1263.7	High	77.99	3.02618e-07	High	3.48383	0
	YEELQITAGR	6	2	2	P04264;P04259		1179.6	High	76.81	5.32587e-07	High	3.65738	0
	ADTLTDEINFLR	1	3	1	P04259		1407.72	High	64.57	9.4617e-06			0
	LALDVEIATYRK	3	9	3	P13647;P04259;P35908		1391.79	High	60.11	1.00911e-05	Medium	2.95138	1
	AQYEEIAQR	2	6	2	P04259;P35908		1107.55	High	53.65	0.000102917	High	3.18098	0
	DVDAAYMNK	2	6	3	P13647;P04259;Q14CN4		1026.46	High	52.84	0.000108159	High	3.49529	0
	QNLEPLFEQYINNLR	2	4	2	P13647;P04259		1890.98	High	52.59	0.000148993	Medium	2.81491	0
	WTLLQEQGTK	2	4	2	P13647;P04259		1203.64	High	50.41	0.000240217	High	3.1114	0
	FASFIDK	1	18	5	P13647;P04259;P35908;Q7Z794;Q14CN4		827.432	High	45.14	0.000479197			0
	LLEGEECR	2	11	4	P13647;P04259;P35908;Q8N1N4	C7(Carbamidomethyl)	1005.47	High	42.01	0.00136603	Medium	2.92999	0
	FLEQQNK	1	18	3	P13647;P04259;Q8N1N4		906.471	Medium	39.89	0.00206669			0
	VRFLEQQNK	2	18	3	P13647;P04259;Q8N1N4		1161.64	Medium	39.69	0.00236815	Medium	3.00605	1
	NKYEDEINK	1	7	3	P04264;P13647;P04259		1152.56				High	3.34845	1
P10599	RecName: Full=Thioredoxin; Short=Trx;AltName: Full=ATL-derived factor; Short=ADF;AltName: Full=Surface-associated sulphydryl protein; Short=SASP; - [THIO_HUMAN]	20.95	1	2	2	4	92.3575	20.95	2	2	6.30558	20.95	2	2	105	11.7297	4.91943
	Sequence	# PSMs	# Proteins	# Protein Groups	Protein Group Accessions	Modifications	MH+ [Da]	A2	IonScore A2	Exp Value A2	A4	XCorr A4	# Missed Cleavages
	TAFQEALDAAGDK	2	1	1	P10599		1336.64	High	86.43	7.5647e-08	High	3.50703	0
	VGEFSGANK	2	1	1	P10599		908.45	High	42.08	0.00110261	Medium	2.79855	0
Q04695	RecName: Full=Keratin, type I cytoskeletal 17;AltName: Full=39.1;AltName: Full=Cytokeratin-17; Short=CK-17;AltName: Full=Keratin-17; Short=K17; - [K1C17_HUMAN]	20.6	13	1	11	17	227.873	20.37	10	11	21.441	10.42	5	6	432	48.076	5.021
	Sequence	# PSMs	# Proteins	# Protein Groups	Protein Group Accessions	Modifications	MH+ [Da]	A2	IonScore A2	Exp Value A2	A4	XCorr A4	# Missed Cleavages
	EVATNSELVQSGK	2	2	2	P02533;Q04695		1361.69	High	86.97	6.27842e-08	High	4.34896	0
	CEMEQQNQEYK	2	2	2	P02533;Q04695	C1(Carbamidomethyl)	1486.6	High	64.41	8.65761e-06	High	3.20238	0
	VLDELTLAR	2	5	2	P02533;Q04695		1029.6	High	61.61	1.32526e-05	High	3.68608	0
	CEMEQQNQEYK	2	2	2	P02533;Q04695	C1(Carbamidomethyl); M3(Oxidation)	1502.59	High	57.01	4.38943e-05	High	3.25252	0
	TRLEQEIATYR	2	6	2	P02533;Q04695		1379.73	High	52.06	0.000144685	High	3.59053	1
	TEELNREVATNSELVQSGK	1	2	2	P02533;Q04695		2104.06	High	50.17	0.000303389			1
	LASYLDK	1	8	4	P35527;P02533;Q04695;P13645		809.443	High	43.78	0.000594687			0
	SEISELR	1	2	2	P02533;Q04695		833.439	Medium	40.77	0.00171275			0
	LSGGLGAGSCR	1	1	1	Q04695	C10(Carbamidomethyl)	1034.51	Medium	36.4	0.00512009			0
	ILLDVK	1	3	2	P02533;Q04695		700.462	Medium	35.92	0.00314706			0
	LAADDFR	1	17	3	P02533;Q04695;P13645		807.401	Medium	33.46	0.00617619			0
	TRLEQEIATYRR	1	4	2	P02533;Q04695		1535.83				Medium	3.36054	2
P81605	RecName: Full=Dermcidin; EC=3.4.-.-;AltName: Full=Preproteolysin;Contains: RecName: Full=Survival-promoting peptide;Contains: RecName: Full=DCD-1;Flags: Precursor; - [DCD_HUMAN]	20	1	2	2	4	88.5022	20	2	2	7.1762	20	2	2	110	11.2768	6.53662
	Sequence	# PSMs	# Proteins	# Protein Groups	Protein Group Accessions	Modifications	MH+ [Da]	A2	IonScore A2	Exp Value A2	A4	XCorr A4	# Missed Cleavages
	ENAGEDPGLAR	2	1	1	P81605		1128.53	High	68.02	3.97558e-06	High	3.14488	0
	DAVEDLESVGK	2	1	1	P81605		1161.56	High	56.19	7.33331e-05	High	4.03131	0
P60709	RecName: Full=Actin, cytoplasmic 1;AltName: Full=Beta-actin;Contains: RecName: Full=Actin, cytoplasmic 1, N-terminally processed; - [ACTB_HUMAN]	19.73	14	7	7	9	161.195	19.73	7	7	6.4478	7.2	2	2	375	41.7097	5.47803
	Sequence	# PSMs	# Proteins	# Protein Groups	Protein Group Accessions	Modifications	MH+ [Da]	A2	IonScore A2	Exp Value A2	A4	XCorr A4	# Missed Cleavages
	SYELPDGQVITIGNER	2	10	1	P60709		1790.9	High	79.03	3.96957e-07	High	3.09028	0
	DSYVGDEAQSK	2	6	1	P60709		1198.53	High	65.99	6.19349e-06	High	3.35752	0
	AVFPSIVGRPR	1	9	1	P60709		1198.71	High	50	8.95e-05			1
	IWHHTFYNELR	1	11	1	P60709		1515.75	Medium	42.63	0.00167821			0
	GYSFTTTAER	1	2	1	P60709		1132.53	Medium	41.36	0.00197408			0
	CDVDIRK	1	4	1	P60709	C1(Carbamidomethyl)	905.453	Medium	40.37	0.00208002			1
	IIAPPERK	1	7	1	P60709		923.57	Medium	36.91	0.00145649			1
P01834	RecName: Full=Ig kappa chain C region; - [IGKC_HUMAN]	18.87	1	1	1	2	86.6	18.87	1	1	4.27279	18.87	1	1	106	11.6017	5.87158
	Sequence	# PSMs	# Proteins	# Protein Groups	Protein Group Accessions	Modifications	MH+ [Da]	A2	IonScore A2	Exp Value A2	A4	XCorr A4	# Missed Cleavages
	VDNALQSGNSQESVTEQDSK	2	1	1	P01834		2135.97	High	86.6	1.06106e-07	High	4.27279	0
P31151	RecName: Full=Protein S100-A7;AltName: Full=Psoriasin;AltName: Full=S100 calcium-binding protein A7; - [S10A7_HUMAN]	18.81	1	1	1	2	41.9	18.81	1	1	3.33866	18.81	1	1	101	11.4636	6.771
	Sequence	# PSMs	# Proteins	# Protein Groups	Protein Group Accessions	Modifications	MH+ [Da]	A2	IonScore A2	Exp Value A2	A4	XCorr A4	# Missed Cleavages
	IDFSEFLSLLGDIATDYHK	2	1	1	P31151		2184.09	Medium	41.9	0.00227916	Medium	3.33866	0
PF3D7_1414300	organism=Plasmodium_falciparum_3D7 | product=60S ribosomal protein L10, putative | location=Pf3D7_14_v3:570802-571461(+) | length=219 | sequence_SO=chromosome | SO=protein_coding	18.26	1	2	2	4	118.32	18.26	2	2	8.04432	18.26	2	2	219	25.2002	9.94971
	Sequence	# PSMs	# Proteins	# Protein Groups	Protein Group Accessions	Modifications	MH+ [Da]	A2	IonScore A2	Exp Value A2	A4	XCorr A4	# Missed Cleavages
	VDIGQVLLSIR	2	1	1	PF3D7_1414300		1212.73	High	102.56	3.35549e-10	High	3.84803	0
	ADVNEFSGVVHLVSYEYEQISSEALEAAR	2	1	1	PF3D7_1414300		3212.55	High	50.1	0.000414837	High	4.19629	0
Q86YZ3	RecName: Full=Hornerin; - [HORN_HUMAN]	16.18	1	12	12	18	311.256	16.18	12	12	23.4613	7.47	6	6	2850	282.228	10.0376
	Sequence	# PSMs	# Proteins	# Protein Groups	Protein Group Accessions	Modifications	MH+ [Da]	A2	IonScore A2	Exp Value A2	A4	XCorr A4	# Missed Cleavages
	GEQHGSSSGSSSSYGQHGSGSR	2	1	1	Q86YZ3		2122.88	High	74.38	1.35871e-06	High	5.46757	0
	HGSSSGSSSSYGQHGSGSR	2	1	1	Q86YZ3		1808.76	High	74.33	1.35415e-06	High	4.47848	0
	GSGSGQSPSYGR	2	1	1	Q86YZ3		1139.51	High	68	3.66903e-06	High	3.5962	0
	HGSGLGHSSSHGQHGSGSGR	1	1	1	Q86YZ3		1885.84	High	54.19	0.000168241			0
	SSSRGPYESR	1	1	1	Q86YZ3		1125.53	High	51.46	0.000195415			1
	SEQHGSSSGSSSSYGQHGSGSR	2	1	1	Q86YZ3		2152.89	High	51.11	0.000312495	High	4.01541	0
	GQHSSGSGQSPGHGQR	1	1	1	Q86YZ3		1563.7	High	48.29	0.000524811			0
	HGSGSGQSPSPSR	2	1	1	Q86YZ3		1240.57	High	47.19	0.000485103	Medium	2.83379	0
	GPYESGSGHSSGLGHR	1	1	1	Q86YZ3		1584.72	High	46.39	0.000849575			0
	YGQHGSGSR	2	1	1	Q86YZ3		948.431	High	45.86	0.000485112	High	3.06986	0
	QSLGHGQHGSGSGQSPSPSR	1	1	1	Q86YZ3		1947.91	Medium	44.78	0.00145539			0
	QGSGSGQSPGHGQR	1	1	1	Q86YZ3		1339.61	High	44.57	0.00104917			0
PF3D7_1131700	organism=Plasmodium_falciparum_3D7 | product=conserved Plasmodium protein, unknown function | location=Pf3D7_11_v3:1225688-1226474(-) | length=136 | sequence_SO=chromosome | SO=protein_coding	13.24	1	1	1	1					2.89115	13.24	1	1	136	16.1951	9.37842
	Sequence	# PSMs	# Proteins	# Protein Groups	Protein Group Accessions	Modifications	MH+ [Da]	A2	IonScore A2	Exp Value A2	A4	XCorr A4	# Missed Cleavages
	ASLKQNEFKYDIMGITPK	1	1	1	PF3D7_1131700	T16(Phospho)	2163.06				Medium	2.89115	2
PF3D7_1347500	organism=Plasmodium_falciparum_3D7 | product=DNA/RNA-binding protein Alba 4 (ALBA4) | location=Pf3D7_13_v3:1897983-1899362(-) | length=372 | sequence_SO=chromosome | SO=protein_coding	13.17	1	4	4	4	39.8488	6.72	3	3	4.01499	6.45	1	1	372	42.1332	7.50342
	Sequence	# PSMs	# Proteins	# Protein Groups	Protein Group Accessions	Modifications	MH+ [Da]	A2	IonScore A2	Exp Value A2	A4	XCorr A4	# Missed Cleavages
	ICLFSGSIFK	1	1	1	PF3D7_1347500	C2(Carbamidomethyl)	1171.62	Medium	42.19	0.00154007			0
	ELLAGGTR	1	1	1	PF3D7_1347500		816.459	Medium	35.88	0.00484174			0
	VLLVSVK	1	1	1	PF3D7_1347500		757.52	Medium	24.63	0.00396002			0
	YIILSGLGDALPLCVQLQSSLQSK	1	1	1	PF3D7_1347500	C14(Carbamidomethyl)	2603.41				High	4.01499	0
P15924	RecName: Full=Desmoplakin; Short=DP;AltName: Full=250/210 kDa paraneoplastic pemphigus antigen; - [DESP_HUMAN]	12.78	1	30	30	47	644.975	11.46	28	29	62.0064	8.15	17	18	2871	331.569	6.81494
	Sequence	# PSMs	# Proteins	# Protein Groups	Protein Group Accessions	Modifications	MH+ [Da]	A2	IonScore A2	Exp Value A2	A4	XCorr A4	# Missed Cleavages
	LNDSILQATEQR	2	1	1	P15924		1387.72	High	98.05	3.67403e-09	High	3.98682	0
	YEVTSGGGGTSR	2	1	1	P15924		1170.54	High	79.9	3.02383e-07	High	3.49026	0
	YCYLQNEVFGLFQK	4	1	1	P15924	C2(Carbamidomethyl)	1808.87	High	79.05	4.47403e-07	High	4.63701	0
	GFFDPNTEENLTYLQLK	2	1	1	P15924		2029	High	76.32	7.88709e-07	High	3.3686	0
	TLELQGLINDLQR	2	1	1	P15924		1512.84	High	74.29	4.61766e-07	High	3.31226	0
	SAIYQLEEEYENLLK	2	1	1	P15924		1841.92	High	73.5	1.45842e-06	High	3.91169	0
	SVQNDSQAIAEVLNQLK	2	1	1	P15924		1856.98	High	73.21	1.05534e-06	High	3.17919	0
	DEETGLCLLPLK	2	1	1	P15924	C7(Carbamidomethyl)	1387.72	High	66.6	5.36002e-06	High	3.1554	0
	ALLQAILQTEDMLK	2	1	1	P15924	M12(Oxidation)	1602.88	High	66.1	3.63297e-06	High	3.56758	0
	LTYEIEDEK	2	1	1	P15924		1139.55	High	60.57	2.84587e-05	Medium	2.88224	0
	RVEEDIQQQK	2	1	1	P15924		1272.66	High	58.02	4.03868e-05	High	3.48002	1
	ENAAYFQFFEEAQSTEAYLK	2	1	1	P15924		2386.1	High	55.66	0.000127129	High	3.53235	0
	IQSQFTDAQK	1	1	1	P15924		1165.59	High	54.87	8.69984e-05			0
	NTLTQTTENLR	2	1	1	P15924		1290.67	High	54.46	8.86289e-05	High	3.1555	0
	STLEAETR	1	1	1	P15924		906.455	High	54.14	8.67326e-05			0
	IAELCANSIK	2	1	1	P15924	C5(Carbamidomethyl)	1118.59	High	51.61	0.000170489	High	3.24221	0
	IEVLEEELR	1	1	1	P15924		1129.61	High	51.37	0.000180905			0
	VIETNRENDK	2	1	1	P15924		1217.61	High	47.44	0.000490421	Medium	2.82236	1
	YIELLTR	1	1	1	P15924		907.527	High	45.82	0.000323346			0
	NLHSEISGK	1	1	1	P15924		984.512	Medium	40.46	0.00178101			0
	AESGPDLR	1	1	1	P15924		844.418	Medium	38.93	0.00168878			0
	YETEINITK	1	1	1	P15924		1110.57	Medium	38.88	0.00317078			0
	AEFQEEAK	1	1	1	P15924		951.443	Medium	38.64	0.00188747			0
	IGLVRPGTALELLEAQAATGFIVDPVSNLRLPVEEAYK	1	1	1	P15924		4050.23	High	38.09	0.00117205			2
	YQAECSQFK	1	1	1	P15924	C5(Carbamidomethyl)	1160.51	Medium	37.01	0.00472785			0
	IGLVRPGTALELLEAQAATGFIVDPVSNLR	1	1	1	P15924		3120.75	High	35.47	0.00117774			1
	AQIDNLTR	1	1	1	P15924		930.5	Medium	35.25	0.00567223			0
	AELIVQPELK	1	1	1	P15924		1139.67	Medium	34.44	0.00197862			0
	RGYFNEELSEILSDPSDDTK	1	1	1	P15924		2315.07				Medium	3.39813	1
	DFLQGSSCIAGIYNETTK	1	1	1	P15924	C8(Carbamidomethyl)	2003.94				High	3.3454	0
P01040	RecName: Full=Cystatin-A;AltName: Full=Cystatin-AS;AltName: Full=Stefin-A; - [CYTA_HUMAN]	12.24	1	1	1	1		0			3.06566	12.24	1	1	98	10.9997	5.50342
	Sequence	# PSMs	# Proteins	# Protein Groups	Protein Group Accessions	Modifications	MH+ [Da]	A2	IonScore A2	Exp Value A2	A4	XCorr A4	# Missed Cleavages
	TQVVAGTNYYIK	1	1	1	P01040		1356.72				High	3.06566	0
P47929	RecName: Full=Galectin-7; Short=Gal-7;AltName: Full=HKL-14;AltName: Full=PI7;AltName: Full=p53-induced gene 1 protein; - [LEG7_HUMAN]	11.76	1	1	1	1	60.26	11.76	1	1		0			136	15.0658	7.62061
	Sequence	# PSMs	# Proteins	# Protein Groups	Protein Group Accessions	Modifications	MH+ [Da]	A2	IonScore A2	Exp Value A2	A4	XCorr A4	# Missed Cleavages
	GQPFEVLIIASDDGFK	1	1	1	P47929		1735.89	High	60.26	2.70322e-05			0
P06858	RecName: Full=Lipoprotein lipase; Short=LPL; EC=3.1.1.34;Flags: Precursor; - [LIPL_HUMAN]	11.37	1	1	1	3					4.68459	11.37	1	3	475	53.1289	8.14795
	Sequence	# PSMs	# Proteins	# Protein Groups	Protein Group Accessions	Modifications	MH+ [Da]	A2	IonScore A2	Exp Value A2	A4	XCorr A4	# Missed Cleavages
	FALRTPEDTAEDTCHLIPGVAESVATCHFNHSSKTFMVIHGWTVTGMYESWVPK	3	1	1	P06858	C14(Carbamidomethyl); C27(Carbamidomethyl); S33(Phospho); M37(Oxidation)	6243.91				High	4.68459	2
Q8WXS3	RecName: Full=Brain and acute leukemia cytoplasmic protein; - [BAALC_HUMAN]	11.11	1	1	1	1		0			2.79602	11.11	1	1	180	19.2123	5.64307
	Sequence	# PSMs	# Proteins	# Protein Groups	Protein Group Accessions	Modifications	MH+ [Da]	A2	IonScore A2	Exp Value A2	A4	XCorr A4	# Missed Cleavages
	SKIKAPTDSVSDEGLFSASK	1	1	1	Q8WXS3	S9(Phospho)	2147.02				Medium	2.79602	2
P12273	RecName: Full=Prolactin-inducible protein;AltName: Full=Gross cystic disease fluid protein 15; Short=GCDFP-15;AltName: Full=Prolactin-induced protein;AltName: Full=Secretory actin-binding protein; Short=SABP;AltName: Full=gp17;Flags: Precursor; - [PIP_HUMAN]	10.96	1	1	1	1		0			2.79972	10.96	1	1	146	16.5618	8.04541
	Sequence	# PSMs	# Proteins	# Protein Groups	Protein Group Accessions	Modifications	MH+ [Da]	A2	IonScore A2	Exp Value A2	A4	XCorr A4	# Missed Cleavages
	TYLISSIPLQGAFNYK	1	1	1	P12273		1814.97				Medium	2.79972	0
Q96A32	RecName: Full=Myosin regulatory light chain 2, skeletal muscle isoform;AltName: Full=Fast skeletal myosin light chain 2;AltName: Full=MLC2B; - [MLRS_HUMAN]	10.65	1	1	1	2	43.27	10.65	1	1	3.06934	10.65	1	1	169	19.0024	5.0083
	Sequence	# PSMs	# Proteins	# Protein Groups	Protein Group Accessions	Modifications	MH+ [Da]	A2	IonScore A2	Exp Value A2	A4	XCorr A4	# Missed Cleavages
	EASGPINFTVFLTMFGEK	2	1	1	Q96A32	M14(Oxidation)	2003.99	Medium	43.27	0.00173555	High	3.06934	0
PF3D7_1424100	organism=Plasmodium_falciparum_3D7 | product=60S ribosomal protein L5, putative | location=Pf3D7_14_v3:973853-975543(-) | length=294 | sequence_SO=chromosome | SO=protein_coding	10.2	1	3	3	4	66.151	10.2	3	3	3.02146	3.74	1	1	294	33.9772	9.77393
	Sequence	# PSMs	# Proteins	# Protein Groups	Protein Group Accessions	Modifications	MH+ [Da]	A2	IonScore A2	Exp Value A2	A4	XCorr A4	# Missed Cleavages
	VTGEIENNEDK	2	1	1	PF3D7_1424100		1247.58	High	54.95	0.000100445	Medium	3.02146	0
	TLQEEDNDK	1	1	1	PF3D7_1424100		1091.49	High	47.6	0.000509176			0
	EDEEGRKPIK	1	1	1	PF3D7_1424100		1200.62	Medium	37.18	0.00465164			2
PF3D7_0821700	organism=Plasmodium_falciparum_3D7 | product=60S ribosomal protein L22, putative | location=Pf3D7_08_v3:973586-974267(+) | length=139 | sequence_SO=chromosome | SO=protein_coding	10.07	1	1	1	2	84.71	10.07	1	1	4.29887	10.07	1	1	139	16.3714	10.1548
	Sequence	# PSMs	# Proteins	# Protein Groups	Protein Group Accessions	Modifications	MH+ [Da]	A2	IonScore A2	Exp Value A2	A4	XCorr A4	# Missed Cleavages
	DTILDISGLEQFFK	2	1	1	PF3D7_0821700		1625.85	High	84.71	8.56994e-08	High	4.29887	0
Q8N1N4	RecName: Full=Keratin, type II cytoskeletal 78;AltName: Full=Cytokeratin-78; Short=CK-78;AltName: Full=Keratin-5b;AltName: Full=Keratin-78; Short=K78;AltName: Full=Type-II keratin Kb40; - [K2C78_HUMAN]	9.42	7	2	6	10	130.069	9.42	6	6	12.4153	7.69	4	4	520	56.8305	6.02393
	Sequence	# PSMs	# Proteins	# Protein Groups	Protein Group Accessions	Modifications	MH+ [Da]	A2	IonScore A2	Exp Value A2	A4	XCorr A4	# Missed Cleavages
	TLNNQFASFIDK	2	1	1	Q8N1N4		1397.71	High	65.89	8.02524e-06	High	3.34658	0
	LSLDVEIATYR	2	2	2	Q7Z794;Q8N1N4		1279.69	High	63.2	9.88371e-06	High	3.13269	0
	LQSQTENLK	1	1	1	Q8N1N4		1060.57	High	53.03	0.000130158			0
	LLEGEECR	2	11	4	P13647;P04259;P35908;Q8N1N4	C7(Carbamidomethyl)	1005.47	High	42.01	0.00136603	Medium	2.92999	0
	FLEQQNK	1	18	3	P13647;P04259;Q8N1N4		906.471	Medium	39.89	0.00206669			0
	VRFLEQQNK	2	18	3	P13647;P04259;Q8N1N4		1161.64	Medium	39.69	0.00236815	Medium	3.00605	1
P14923	RecName: Full=Junction plakoglobin;AltName: Full=Catenin gamma;AltName: Full=Desmoplakin III;AltName: Full=Desmoplakin-3; - [PLAK_HUMAN]	8.32	1	3	3	5	60.4517	8.32	3	3	7.04961	5.64	2	2	745	81.6927	6.13818
	Sequence	# PSMs	# Proteins	# Protein Groups	Protein Group Accessions	Modifications	MH+ [Da]	A2	IonScore A2	Exp Value A2	A4	XCorr A4	# Missed Cleavages
	LLNDEDPVVVTK	2	1	1	P14923		1341.73	High	44.67	0.000556144	High	3.08268	0
	ILVNQLSVDDVNVLTCATGTLSNLTCNNSK	2	1	1	P14923	C16(Carbamidomethyl); C26(Carbamidomethyl)	3263.63	Medium	37.72	0.00524037	High	3.96693	0
	LNTIPLFVQLLYSSVENIQR	1	1	1	P14923		2347.31	Medium	32.82	0.00279482			0
PF3D7_1426000	organism=Plasmodium_falciparum_3D7 | product=60S ribosomal protein L21e, putative | location=Pf3D7_14_v3:1016133-1016618(-) | length=161 | sequence_SO=chromosome | SO=protein_coding	8.07	1	1	1	1	37.5	8.07	1	1		0			161	18.7831	10.0229
	Sequence	# PSMs	# Proteins	# Protein Groups	Protein Group Accessions	Modifications	MH+ [Da]	A2	IonScore A2	Exp Value A2	A4	XCorr A4	# Missed Cleavages
	IITIEPLPFYEEY	1	1	1	PF3D7_1426000		1626.83	Medium	37.5	0.00481914			0
PF3D7_1351400	organism=Plasmodium_falciparum_3D7 | product=60S ribosomal protein L17, putative | location=Pf3D7_13_v3:2052108-2053384(+) | length=203 | sequence_SO=chromosome | SO=protein_coding	7.88	1	1	1	2	66.62	7.88	1	1	3.50689	7.88	1	1	203	23.4	10.8872
	Sequence	# PSMs	# Proteins	# Protein Groups	Protein Group Accessions	Modifications	MH+ [Da]	A2	IonScore A2	Exp Value A2	A4	XCorr A4	# Missed Cleavages
	FLLNILDNVQANAESR	2	1	1	PF3D7_1351400		1816.96	High	66.62	4.96518e-06	High	3.50689	0
PF3D7_1465900	organism=Plasmodium_falciparum_3D7 | product=40S ribosomal protein S3, putative | location=Pf3D7_14_v3:2684141-2685534(+) | length=221 | sequence_SO=chromosome | SO=protein_coding	7.69	1	2	2	2	38.1491	7.69	2	2		0			221	24.6524	10.1841
	Sequence	# PSMs	# Proteins	# Protein Groups	Protein Group Accessions	Modifications	MH+ [Da]	A2	IonScore A2	Exp Value A2	A4	XCorr A4	# Missed Cleavages
	GCEVIVSGK	1	1	1	PF3D7_1465900	C2(Carbamidomethyl)	948.484	Medium	38.56	0.00341323			0
	RFVNTATR	1	1	1	PF3D7_1465900		964.535	Medium	33.88	0.00419492			1
Q5T749	RecName: Full=Keratinocyte proline-rich protein; Short=hKPRP; - [KPRP_HUMAN]	7.6	1	4	4	5	49.46	3.97	2	2	9.81889	5.7	3	3	579	64.0932	8.26514
	Sequence	# PSMs	# Proteins	# Protein Groups	Protein Group Accessions	Modifications	MH+ [Da]	A2	IonScore A2	Exp Value A2	A4	XCorr A4	# Missed Cleavages
	RLDQCPESPLQR	2	1	1	Q5T749	C5(Carbamidomethyl)	1498.75	High	49.46	0.000331793	High	3.06933	1
	GRPAVCQPQGR	1	1	1	Q5T749	C6(Carbamidomethyl)	1225.63	Medium	36.44	0.00643507			1
	CRIEISSPCCPR	1	1	1	Q5T749	C1(Carbamidomethyl); C9(Carbamidomethyl); C10(Carbamidomethyl)	1534.7				High	3.47621	1
	RPISSCSQR	1	1	1	Q5T749	C6(Carbamidomethyl)	1090.54				High	3.27334	1
P04406	RecName: Full=Glyceraldehyde-3-phosphate dehydrogenase; Short=GAPDH; EC=1.2.1.12;AltName: Full=Peptidyl-cysteine S-nitrosylase GAPDH; EC=2.6.99.-; - [G3P_HUMAN]	7.46	1	2	2	2	64.3283	7.46	2	2		0			335	36.0304	8.45557
	Sequence	# PSMs	# Proteins	# Protein Groups	Protein Group Accessions	Modifications	MH+ [Da]	A2	IonScore A2	Exp Value A2	A4	XCorr A4	# Missed Cleavages
	AGAHLQGGAK	1	1	1	P04406		909.491	High	58.91	2.15286e-05			0
	GALQNIIPASTGAAK	1	1	1	P04406		1411.79	Medium	39.18	0.00141918			0
Q14CN4	RecName: Full=Keratin, type II cytoskeletal 72;AltName: Full=Cytokeratin-72; Short=CK-72;AltName: Full=Keratin-72; Short=K72;AltName: Full=Type II inner root sheath-specific keratin-K6irs2;AltName: Full=Type-II keratin Kb35; - [K2C72_HUMAN]	7.44	2	2	5	13	142.049	5.87	4	6	22.8195	6.07	4	7	511	55.8424	6.88818
	Sequence	# PSMs	# Proteins	# Protein Groups	Protein Group Accessions	Modifications	MH+ [Da]	A2	IonScore A2	Exp Value A2	A4	XCorr A4	# Missed Cleavages
	FLEQQNQVLETK	4	4	1	Q14CN4		1476.77	High	71.13	1.96966e-06	High	3.62745	0
	VRFLEQQNQVLETK	5	4	1	Q14CN4		1731.94	High	61.86	1.16641e-05	High	3.79734	1
	DVDAAYMNK	2	6	3	P13647;P04259;Q14CN4		1026.46	High	52.84	0.000108159	High	3.49529	0
	FASFIDK	1	18	5	P13647;P04259;P35908;Q7Z794;Q14CN4		827.432	High	45.14	0.000479197			0
	AQEREQIK	1	7	2	P35908;Q14CN4		1001.54				Medium	2.79687	1
Q01469	RecName: Full=Fatty acid-binding protein, epidermal;AltName: Full=Epidermal-type fatty acid-binding protein; Short=E-FABP;AltName: Full=Fatty acid-binding protein 5;AltName: Full=Psoriasis-associated fatty acid-binding protein homolog; Short=PA-FABP; - [FABP5_HUMAN]	7.41	1	1	1	1		0			2.82278	7.41	1	1	135	15.1546	7.00537
	Sequence	# PSMs	# Proteins	# Protein Groups	Protein Group Accessions	Modifications	MH+ [Da]	A2	IonScore A2	Exp Value A2	A4	XCorr A4	# Missed Cleavages
	FEETTADGRK	1	1	1	Q01469		1153.55				Medium	2.82278	1
P07477	RecName: Full=Trypsin-1; EC=3.4.21.4;AltName: Full=Beta-trypsin;AltName: Full=Cationic trypsinogen;AltName: Full=Serine protease 1;AltName: Full=Trypsin I;Contains: RecName: Full=Alpha-trypsin chain 1;Contains: RecName: Full=Alpha-trypsin chain 2;Flags: Precursor; - [TRY1_HUMAN]	6.48	7	1	2	8	148.699	6.48	2	6	5.86479	4.05	1	2	247	26.5411	6.50732
	Sequence	# PSMs	# Proteins	# Protein Groups	Protein Group Accessions	Modifications	MH+ [Da]	A2	IonScore A2	Exp Value A2	A4	XCorr A4	# Missed Cleavages
	TLNNDIMLIK	6	1	1	P07477	M7(Oxidation)	1190.65	High	70.18	2.00035e-06	Medium	2.96397	0
	TLNNDIMLIK	1	1	1	P07477		1174.65	High	63.88	7.73503e-06			0
	PGVYTK	1	8	2	P07477;Q9UBX7		664.368	Medium	39.49	0.00275528			0
P62280	RecName: Full=40S ribosomal protein S11; - [RS11_HUMAN]	6.33	2	1	1	2	51.61	6.33	1	1	2.90675	6.33	1	1	158	18.419	10.3013
	Sequence	# PSMs	# Proteins	# Protein Groups	Protein Group Accessions	Modifications	MH+ [Da]	A2	IonScore A2	Exp Value A2	A4	XCorr A4	# Missed Cleavages
	CPFTGNVSIR	2	2	1	P62280	C1(Carbamidomethyl)	1150.57	High	51.61	0.00015841	Medium	2.90675	0
PF3D7_1357000	organism=Plasmodium_falciparum_3D7 | product=elongation factor 1-alpha | location=Pf3D7_13_v3:2265817-2267148(-) | length=443 | sequence_SO=chromosome | SO=protein_coding	6.32	4	2	2	3	80.8688	6.32	2	2	2.94437	3.84	1	1	443	48.9279	9.05615
	Sequence	# PSMs	# Proteins	# Protein Groups	Protein Group Accessions	Modifications	MH+ [Da]	A2	IonScore A2	Exp Value A2	A4	XCorr A4	# Missed Cleavages
	IGGIGTVPVGR	1	4	1	PF3D7_1357000		1025.61	High	62.66	3.36041e-06			0
	VDFIPISGFEGDNLIEK	2	1	1	PF3D7_1357000		1892.97	High	46.49	0.000664189	Medium	2.94437	0
PF3D7_1447000	organism=Plasmodium_falciparum_3D7 | product=40S ribosomal protein S2, putative | location=Pf3D7_14_v3:1929931-1931379(+) | length=272 | sequence_SO=chromosome | SO=protein_coding	6.25	1	1	1	2	78.2	6.25	1	1	3.84247	6.25	1	1	272	29.9388	9.99365
	Sequence	# PSMs	# Proteins	# Protein Groups	Protein Group Accessions	Modifications	MH+ [Da]	A2	IonScore A2	Exp Value A2	A4	XCorr A4	# Missed Cleavages
	SPYEEWSDFLETYQNLK	2	1	1	PF3D7_1447000		2148.98	High	78.2	7.12887e-07	High	3.84247	0
PF3D7_1309100	organism=Plasmodium_falciparum_3D7 | product=60S ribosomal protein L24, putative | location=Pf3D7_13_v3:418820-420121(+) | length=162 | sequence_SO=chromosome | SO=protein_coding	6.17	1	1	1	1	39.04	6.17	1	1		0			162	19.2325	10.4331
	Sequence	# PSMs	# Proteins	# Protein Groups	Protein Group Accessions	Modifications	MH+ [Da]	A2	IonScore A2	Exp Value A2	A4	XCorr A4	# Missed Cleavages
	TEACSFSEYR	1	1	1	PF3D7_1309100	C4(Carbamidomethyl)	1249.52	Medium	39.04	0.00341159			0
Q8WVV4	RecName: Full=Protein POF1B;AltName: Full=Premature ovarian failure protein 1B; - [POF1B_HUMAN]	5.77	1	4	4	5	73.0591	5.6	3	3	6.06999	2.04	2	2	589	68.0224	6.31592
	Sequence	# PSMs	# Proteins	# Protein Groups	Protein Group Accessions	Modifications	MH+ [Da]	A2	IonScore A2	Exp Value A2	A4	XCorr A4	# Missed Cleavages
	NTDLYHCLLEHLQR	1	1	1	Q8WVV4	C7(Carbamidomethyl)	1811.89	High	46.5	0.000833924			0
	RQSEELSK	1	1	1	Q8WVV4		976.509	High	44.88	0.000861481			1
	YFGELLADLSR	2	1	1	Q8WVV4		1283.67	High	43.07	0.00104306	High	3.10727	0
	YFGELLADLSRK	1	1	1	Q8WVV4		1411.76				Medium	2.96273	1
Q13835	RecName: Full=Plakophilin-1;AltName: Full=Band 6 protein; Short=B6P; - [PKP1_HUMAN]	5.62	1	3	3	4	79.5888	3.48	2	2	6.72942	4.02	2	2	747	82.8078	9.12939
	Sequence	# PSMs	# Proteins	# Protein Groups	Protein Group Accessions	Modifications	MH+ [Da]	A2	IonScore A2	Exp Value A2	A4	XCorr A4	# Missed Cleavages
	EELIADALPVLADR	2	1	1	Q13835		1524.83	High	62.56	9.0404e-06	High	3.51138	0
	SSQSSTLSHSNR	1	1	1	Q13835		1290.61	High	51.31	0.000215965			0
	EVVDPEVFFNATGCLR	1	1	1	Q13835	C14(Carbamidomethyl)	1852.9				High	3.21804	0
P49862	RecName: Full=Kallikrein-7; Short=hK7; EC=3.4.21.117;AltName: Full=Serine protease 6;AltName: Full=Stratum corneum chymotryptic enzyme; Short=hSCCE;Flags: Precursor; - [KLK7_HUMAN]	5.53	1	1	1	1	64.14	5.53	1	1		0			253	27.5068	8.47021
	Sequence	# PSMs	# Proteins	# Protein Groups	Protein Group Accessions	Modifications	MH+ [Da]	A2	IonScore A2	Exp Value A2	A4	XCorr A4	# Missed Cleavages
	NACNGDSGGPLVCR	1	1	1	P49862	C3(Carbamidomethyl); C13(Carbamidomethyl)	1476.64	High	64.14	1.22775e-05			0
PF3D7_1027800	organism=Plasmodium_falciparum_3D7 | product=60S ribosomal protein L3, putative | location=Pf3D7_10_v3:1153271-1154431(-) | length=386 | sequence_SO=chromosome | SO=protein_coding	5.44	2	2	2	3	57.7907	5.44	2	2	3.40691	3.11	1	1	386	44.1928	10.1987
	Sequence	# PSMs	# Proteins	# Protein Groups	Protein Group Accessions	Modifications	MH+ [Da]	A2	IonScore A2	Exp Value A2	A4	XCorr A4	# Missed Cleavages
	NSASTDADITEK	2	1	1	PF3D7_1027800		1251.57	High	54.13	0.000112819	High	3.40691	0
	HGSLGFLPR	1	2	1	PF3D7_1027800		983.544	Medium	38.62	0.00160763			0
PF3D7_1341200	organism=Plasmodium_falciparum_3D7 | product=60S ribosomal protein L18, putative | location=Pf3D7_13_v3:1633860-1634530(-) | length=184 | sequence_SO=chromosome | SO=protein_coding	5.43	1	1	1	1	49.66	5.43	1	1		0			184	21.7327	10.6235
	Sequence	# PSMs	# Proteins	# Protein Groups	Protein Group Accessions	Modifications	MH+ [Da]	A2	IonScore A2	Exp Value A2	A4	XCorr A4	# Missed Cleavages
	ISEISSSLVR	1	1	1	PF3D7_1341200		1090.61	High	49.66	0.000145994			0
P01861	RecName: Full=Ig gamma-4 chain C region; - [IGHG4_HUMAN]	4.89	3	1	1	2	57.1788	4.89	1	2		0			327	35.9179	7.35693
	Sequence	# PSMs	# Proteins	# Protein Groups	Protein Group Accessions	Modifications	MH+ [Da]	A2	IonScore A2	Exp Value A2	A4	XCorr A4	# Missed Cleavages
	VVSVLTVLHQDWLNGK	2	3	1	P01861		1808.01	High	44.64	0.000288589			0
P62805	RecName: Full=Histone H4; - [H4_HUMAN]	4.85	3	1	1	1	30.71	4.85	1	1		0			103	11.3604	11.356
	Sequence	# PSMs	# Proteins	# Protein Groups	Protein Group Accessions	Modifications	MH+ [Da]	A2	IonScore A2	Exp Value A2	A4	XCorr A4	# Missed Cleavages
	PAIRR	1	3	1	P62805		612.395	Medium	30.71	0.00284475			1
Q5T750	RecName: Full=Skin-specific protein 32; - [XP32_HUMAN]	4.8	1	1	1	2	52.75	4.8	1	1	3.42399	4.8	1	1	250	26.2193	7.97217
	Sequence	# PSMs	# Proteins	# Protein Groups	Protein Group Accessions	Modifications	MH+ [Da]	A2	IonScore A2	Exp Value A2	A4	XCorr A4	# Missed Cleavages
	YQVPCQTQTYVK	2	1	1	Q5T750	C5(Carbamidomethyl)	1514.73	High	52.75	0.000181828	High	3.42399	0
PF3D7_0719600	organism=Plasmodium_falciparum_3D7 | product=60S ribosomal protein L11a, putative | location=Pf3D7_07_v3:858742-859492(-) | length=173 | sequence_SO=chromosome | SO=protein_coding	4.62	1	1	1	2	53.78	4.62	1	1	2.93647	4.62	1	1	173	20.2148	10.0962
	Sequence	# PSMs	# Proteins	# Protein Groups	Protein Group Accessions	Modifications	MH+ [Da]	A2	IonScore A2	Exp Value A2	A4	XCorr A4	# Missed Cleavages
	ISCFVTVR	2	1	1	PF3D7_0719600	C3(Carbamidomethyl)	981.523	High	53.78	7.4964e-05	Medium	2.93647	0
PF3D7_1105400	organism=Plasmodium_falciparum_3D7 | product=40S ribosomal protein S4, putative | location=Pf3D7_11_v3:235597-237097(-) | length=261 | sequence_SO=chromosome | SO=protein_coding	4.6	1	1	1	1	20.84	4.6	1	1		0			261	29.7534	10.0815
	Sequence	# PSMs	# Proteins	# Protein Groups	Protein Group Accessions	Modifications	MH+ [Da]	A2	IonScore A2	Exp Value A2	A4	XCorr A4	# Missed Cleavages
	LLESIPLVILLR	1	1	1	PF3D7_1105400		1378.91	Medium	20.84	0.00123621			0
PF3D7_0814200	organism=Plasmodium_falciparum_3D7 | product=DNA/RNA-binding protein Alba 1 (ALBA1) | location=Pf3D7_08_v3:687340-688086(+) | length=248 | sequence_SO=chromosome | SO=protein_coding	4.44	1	1	1	2	74.4	4.44	1	1	2.82007	4.44	1	1	248	27.2418	10.5796
	Sequence	# PSMs	# Proteins	# Protein Groups	Protein Group Accessions	Modifications	MH+ [Da]	A2	IonScore A2	Exp Value A2	A4	XCorr A4	# Missed Cleavages
	TVSFIEILLSR	2	1	1	PF3D7_0814200		1277.75	High	74.4	2.23293e-07	Medium	2.82007	0
Q6KB66	RecName: Full=Keratin, type II cytoskeletal 80;AltName: Full=Cytokeratin-80; Short=CK-80;AltName: Full=Keratin-80; Short=K80;AltName: Full=Type-II keratin Kb20; - [K2C80_HUMAN]	4.42	1	1	2	6	148.077	4.42	2	4	6.12558	2.43	1	2	452	50.4938	5.66846
	Sequence	# PSMs	# Proteins	# Protein Groups	Protein Group Accessions	Modifications	MH+ [Da]	A2	IonScore A2	Exp Value A2	A4	XCorr A4	# Missed Cleavages
	LALDIEIATYR	5	6	2	Q6KB66;P04264		1277.71	High	71.93	1.03555e-06	High	3.20577	0
	AQYDAVAAR	1	1	1	Q6KB66		964.487	High	43.18	0.000920807			0
O15067	RecName: Full=Phosphoribosylformylglycinamidine synthase; Short=FGAM synthase; Short=FGAMS; EC=6.3.5.3;AltName: Full=Formylglycinamide ribotide amidotransferase; Short=FGARAT;AltName: Full=Formylglycinamide ribotide synthetase; - [PUR4_HUMAN]	4.33	1	1	1	1					5.17659	4.33	1	1	1338	144.643	5.75732
	Sequence	# PSMs	# Proteins	# Protein Groups	Protein Group Accessions	Modifications	MH+ [Da]	A2	IonScore A2	Exp Value A2	A4	XCorr A4	# Missed Cleavages
	EEGSNGDREMADAFHLAGFEVWDVTMQDLCSGAIGLDTFRGVAFVGGFSYADVLGSAK	1	1	1	O15067	S4(Phospho); C30(Carbamidomethyl); S31(Phospho); S49(Phospho)	6412.77				High	5.17659	2
P13929	RecName: Full=Beta-enolase; EC=4.2.1.11;AltName: Full=2-phospho-D-glycerate hydro-lyase;AltName: Full=Enolase 3;AltName: Full=Muscle-specific enolase; Short=MSE;AltName: Full=Skeletal muscle enolase; - [ENOB_HUMAN]	4.15	1	1	1	1		0			3.69584	4.15	1	1	434	46.9573	7.7085
	Sequence	# PSMs	# Proteins	# Protein Groups	Protein Group Accessions	Modifications	MH+ [Da]	A2	IonScore A2	Exp Value A2	A4	XCorr A4	# Missed Cleavages
	EAMRIGAEVYHHLKGVIK	1	1	1	P13929	Y10(Phospho)	2131.08				High	3.69584	2
Q02413	RecName: Full=Desmoglein-1;AltName: Full=Cadherin family member 4;AltName: Full=Desmosomal glycoprotein 1; Short=DG1; Short=DGI;AltName: Full=Pemphigus foliaceus antigen;Flags: Precursor; - [DSG1_HUMAN]	3.72	2	3	3	5	79.0676	3.72	3	3	8.14453	3.15	2	2	1049	113.676	5.03369
	Sequence	# PSMs	# Proteins	# Protein Groups	Protein Group Accessions	Modifications	MH+ [Da]	A2	IonScore A2	Exp Value A2	A4	XCorr A4	# Missed Cleavages
	IHSDCAANQQVTYR	2	1	1	Q02413	C5(Carbamidomethyl)	1662.77	High	57.18	7.50388e-05	High	4.87466	0
	ISGVGIDQPPYGIFVINQK	2	1	1	Q02413		2045.11	High	51.69	8.74158e-05	High	3.26987	0
	FAAACR	1	2	1	Q02413	C5(Carbamidomethyl)	695.331	Medium	30.76	0.00604411			0
P00519	RecName: Full=Tyrosine-protein kinase ABL1; EC=2.7.10.2;AltName: Full=Abelson murine leukemia viral oncogene homolog 1;AltName: Full=Abelson tyrosine-protein kinase 1;AltName: Full=Proto-oncogene c-Abl;AltName: Full=p150; - [ABL1_HUMAN]	3.72	1	2	2	5	118.794	3.72	2	2	11.1898	3.72	2	3	1130	122.796	8.66064
	Sequence	# PSMs	# Proteins	# Protein Groups	Protein Group Accessions	Modifications	MH+ [Da]	A2	IonScore A2	Exp Value A2	A4	XCorr A4	# Missed Cleavages
	NAAEYLLSSGINGSFLVR	2	1	1	P00519		1911	High	100.98	1.82741e-09	High	4.25361	0
	QEVNAVVLLYMATQISSAMEYLEK	3	1	1	P00519		2730.38	High	47.9	0.000463027	High	4.1385	0
PF3D7_0929400	organism=Plasmodium_falciparum_3D7 | product=high molecular weight rhoptry protein 2 (RhopH2) | location=Pf3D7_09_v3:1175203-1180762(+) | length=1378 | sequence_SO=chromosome | SO=protein_coding	3.7	1	4	4	8	155.416	3.7	4	4	12.6712	3.7	4	4	1378	162.561	8.26514
	Sequence	# PSMs	# Proteins	# Protein Groups	Protein Group Accessions	Modifications	MH+ [Da]	A2	IonScore A2	Exp Value A2	A4	XCorr A4	# Missed Cleavages
	LFVTEGTLEYLLLDK	2	1	1	PF3D7_0929400		1753.97	High	91.98	9.2545e-09	High	3.4238	0
	LWFDLLYAYDK	2	1	1	PF3D7_0929400		1446.73	High	70.99	2.23323e-06	Medium	2.93208	0
	ILGLLTVTLWAK	2	1	1	PF3D7_0929400		1327.84	High	43.97	7.8169e-05	Medium	2.84703	0
	DCNVNQNFTETSK	2	1	1	PF3D7_0929400	C2(Carbamidomethyl)	1556.67	Medium	40.56	0.00298428	High	3.4683	0
Q9H8N7	RecName: Full=Zinc finger protein 395;AltName: Full=HD-regulating factor 2; Short=HDRF-2;AltName: Full=Huntington disease gene regulatory region-binding protein 2; Short=HD gene regulatory region-binding protein 2; Short=HDBP-2;AltName: Full=Papillomavirus regulatory factor 1; Short=PRF-1;AltName: Full=Papillomavirus-binding factor; - [ZN395_HUMAN]	3.51	1	1	1	1					2.88525	3.51	1	1	513	54.9042	7.43018
	Sequence	# PSMs	# Proteins	# Protein Groups	Protein Group Accessions	Modifications	MH+ [Da]	A2	IonScore A2	Exp Value A2	A4	XCorr A4	# Missed Cleavages
	RHVKALHLGDTVDSDQFK	1	1	1	Q9H8N7	T11(Phospho)	2146.04				Medium	2.88525	2
PF3D7_0307200	organism=Plasmodium_falciparum_3D7 | product=60S ribosomal protein L7, putative | location=Pf3D7_03_v3:314976-316236(-) | length=257 | sequence_SO=chromosome | SO=protein_coding	3.5	1	1	1	2	48.98	3.5	1	1	2.79698	3.5	1	1	257	30.5039	10.3452
	Sequence	# PSMs	# Proteins	# Protein Groups	Protein Group Accessions	Modifications	MH+ [Da]	A2	IonScore A2	Exp Value A2	A4	XCorr A4	# Missed Cleavages
	VNNFLWAFK	2	1	1	PF3D7_0307200		1138.61	High	48.98	0.000297845	Medium	2.79698	0
PF3D7_1004000	organism=Plasmodium_falciparum_3D7 | product=60S ribosomal protein L13, putative | location=Pf3D7_10_v3:179344-180226(-) | length=202 | sequence_SO=chromosome | SO=protein_coding	3.47	1	1	1	1	48.92	3.47	1	1		0			202	23.7391	10.1841
	Sequence	# PSMs	# Proteins	# Protein Groups	Protein Group Accessions	Modifications	MH+ [Da]	A2	IonScore A2	Exp Value A2	A4	XCorr A4	# Missed Cleavages
	LGTLSSR	1	1	1	PF3D7_1004000		733.422	High	48.92	0.000266725			0
Q9BXU1	RecName: Full=Serine/threonine-protein kinase 31; EC=2.7.11.1;AltName: Full=Serine/threonine-protein kinase NYD-SPK;AltName: Full=Sugen kinase 396; Short=SgK396; - [STK31_HUMAN]	3.24	1	1	1	1					4.55272	3.24	1	1	1019	115.621	5.13525
	Sequence	# PSMs	# Proteins	# Protein Groups	Protein Group Accessions	Modifications	MH+ [Da]	A2	IonScore A2	Exp Value A2	A4	XCorr A4	# Missed Cleavages
	SDPMAYLMVPYYPRANLNAVQANMPLNSEETLK	1	1	1	Q9BXU1	S1(Phospho); S28(Phospho); T31(Phospho)	3980.69				High	4.55272	1
Q9BS26	RecName: Full=Endoplasmic reticulum resident protein 44; Short=ER protein 44; Short=ERp44;AltName: Full=Thioredoxin domain-containing protein 4;Flags: Precursor; - [ERP44_HUMAN]	3.2	1	1	1	1					2.83568	3.2	1	1	406	46.9414	5.26221
	Sequence	# PSMs	# Proteins	# Protein Groups	Protein Group Accessions	Modifications	MH+ [Da]	A2	IonScore A2	Exp Value A2	A4	XCorr A4	# Missed Cleavages
	DLAEITTLDRSKR	1	1	1	Q9BS26	T6(Phospho); S11(Phospho)	1677.77				Medium	2.83568	2
Q5D862	RecName: Full=Filaggrin-2; Short=FLG-2;AltName: Full=Intermediate filament-associated and psoriasis-susceptibility protein; Short=Ifapsoriasin; - [FILA2_HUMAN]	3.14	1	7	7	10	202.95	3.14	7	7	12.3377	1.76	3	3	2391	247.928	8.30908
	Sequence	# PSMs	# Proteins	# Protein Groups	Protein Group Accessions	Modifications	MH+ [Da]	A2	IonScore A2	Exp Value A2	A4	XCorr A4	# Missed Cleavages
	HQEEESETEEDEEDTPGHK	2	1	1	Q5D862		2254.89	High	75.34	8.88942e-07	High	5.34873	0
	LDFTEFLLMIFK	1	1	1	Q5D862	M9(Oxidation)	1532.81	High	69.23	2.58498e-06			0
	SVVTVIDVFYK	2	1	1	Q5D862		1269.71	High	67.6	1.91158e-06	High	3.30511	0
	FSNSSSSNEFSK	2	1	1	Q5D862		1320.57	High	66.91	6.08057e-06	High	3.68385	0
	ENGQPQNCGGQWR	1	1	1	Q5D862	C8(Carbamidomethyl)	1530.65	Medium	42.7	0.00165137			0
	RLDFTEFLLMIFK	1	1	1	Q5D862		1672.92	Medium	38.59	0.00223446			1
	LTMACNK	1	1	1	Q5D862	M3(Oxidation); C5(Carbamidomethyl)	853.392	Medium	33.35	0.00651957			0
PF3D7_0507100	organism=Plasmodium_falciparum_3D7 | product=60S ribosomal protein L4, putative | location=Pf3D7_05_v3:294668-295903(-) | length=411 | sequence_SO=chromosome | SO=protein_coding	2.92	1	1	1	1	68.2	2.92	1	1		0			411	46.1826	10.4917
	Sequence	# PSMs	# Proteins	# Protein Groups	Protein Group Accessions	Modifications	MH+ [Da]	A2	IonScore A2	Exp Value A2	A4	XCorr A4	# Missed Cleavages
	EAVNFLVSLGLK	1	1	1	PF3D7_0507100		1289.75	High	68.2	1.43788e-06			0
Q08188	RecName: Full=Protein-glutamine gamma-glutamyltransferase E; EC=2.3.2.13;AltName: Full=Transglutaminase E; Short=TG(E); Short=TGE; Short=TGase E;AltName: Full=Transglutaminase-3; Short=TGase-3;Contains: RecName: Full=Protein-glutamine gamma-glutamyltransferase E 50 kDa catalytic chain;Contains: RecName: Full=Protein-glutamine gamma-glutamyltransferase E 27 kDa non-catalytic chain;Flags: Precursor…	2.74	1	2	2	3	88.9202	2.74	2	2	3.00226	1.44	1	1	693	76.5836	5.85889
	Sequence	# PSMs	# Proteins	# Protein Groups	Protein Group Accessions	Modifications	MH+ [Da]	A2	IonScore A2	Exp Value A2	A4	XCorr A4	# Missed Cleavages
	NSVNSHTIGR	2	1	1	Q08188		1084.55	High	69.7	2.19126e-06	Medium	3.00226	0
	DAATDVASR	1	1	1	Q08188		905.434	High	54.06	6.98908e-05			0
P62917	RecName: Full=60S ribosomal protein L8; - [RL8_HUMAN]	2.72	2	1	1	1	35.67	2.72	1	1		0			257	28.0073	11.0337
	Sequence	# PSMs	# Proteins	# Protein Groups	Protein Group Accessions	Modifications	MH+ [Da]	A2	IonScore A2	Exp Value A2	A4	XCorr A4	# Missed Cleavages
	VGLIAAR	1	2	1	P62917		699.453	Medium	35.67	0.00170742			0
PF3D7_1434600	organism=Plasmodium_falciparum_3D7 | product=methionine aminopeptidase 2 (MetAP2) | location=Pf3D7_14_v3:1404312-1406198(+) | length=628 | sequence_SO=chromosome | SO=protein_coding	2.71	1	1	1	2		0			3.08297	2.71	1	2	628	71.6989	8.35303
	Sequence	# PSMs	# Proteins	# Protein Groups	Protein Group Accessions	Modifications	MH+ [Da]	A2	IonScore A2	Exp Value A2	A4	XCorr A4	# Missed Cleavages
	KKTSTNINNVNNLSSIK	2	1	1	PF3D7_1434600	S4(Phospho); S14(Phospho)	2034.97				High	3.08297	2
PF3D7_0912400	organism=Plasmodium_falciparum_3D7 | product=conserved Plasmodium protein, unknown function | location=Pf3D7_09_v3:551426-553167(-) | length=446 | sequence_SO=chromosome | SO=protein_coding	2.69	1	1	1	1	32.7	2.69	1	1		0			446	52.6713	9.14404
	Sequence	# PSMs	# Proteins	# Protein Groups	Protein Group Accessions	Modifications	MH+ [Da]	A2	IonScore A2	Exp Value A2	A4	XCorr A4	# Missed Cleavages
	YVIFFLTNILSK	1	1	1	PF3D7_0912400		1457.84	Medium	32.7	0.0050481			0
PF3D7_1011800	organism=Plasmodium_falciparum_3D7 | product=QF122 antigen | location=Pf3D7_10_v3:455398-458817(+) | length=1139 | sequence_SO=chromosome | SO=protein_coding	2.55	1	2	2	2	37.12	0.79	1	1	3.53483	1.76	1	1	1139	131.545	9.15869
	Sequence	# PSMs	# Proteins	# Protein Groups	Protein Group Accessions	Modifications	MH+ [Da]	A2	IonScore A2	Exp Value A2	A4	XCorr A4	# Missed Cleavages
	TNLHIAGCK	1	1	1	PF3D7_1011800	C8(Carbamidomethyl)	1013.52	Medium	37.12	0.0037168			0
	DDIEQFISYLQNVNFNSENK	1	1	1	PF3D7_1011800		2417.13				High	3.53483	0
Q9UBX7	RecName: Full=Kallikrein-11; Short=hK11; EC=3.4.21.-;AltName: Full=Hippostasin;AltName: Full=Serine protease 20;AltName: Full=Trypsin-like protease;Contains: RecName: Full=Kallikrein-11 inactive chain 1;Contains: RecName: Full=Kallikrein-11 inactive chain 2;Flags: Precursor; - [KLK11_HUMAN]	2.48	7	1	2	2	40.4431	2.48	2	2		0			282	31.0388	8.93896
	Sequence	# PSMs	# Proteins	# Protein Groups	Protein Group Accessions	Modifications	MH+ [Da]	A2	IonScore A2	Exp Value A2	A4	XCorr A4	# Missed Cleavages
	PGVYTK	1	8	2	P07477;Q9UBX7		664.368	Medium	39.49	0.00275528			0
	KPGVYTK	1	1	1	Q9UBX7		792.464	Medium	35.76	0.00424737			1
P18577	RecName: Full=Blood group Rh(CE) polypeptide;AltName: Full=Rh polypeptide 1; Short=RhPI;AltName: Full=Rh30A;AltName: Full=RhIXB;AltName: Full=Rhesus C/E antigens;AltName: CD_antigen=CD240CE; - [RHCE_HUMAN]	2.16	2	1	1	2	47.78	2.16	1	1	2.99906	2.16	1	1	417	45.5303	9.36377
	Sequence	# PSMs	# Proteins	# Protein Groups	Protein Group Accessions	Modifications	MH+ [Da]	A2	IonScore A2	Exp Value A2	A4	XCorr A4	# Missed Cleavages
	YFDDQVFWK	2	2	1	P18577		1247.58	High	47.78	0.000506843	Medium	2.99906	0
PF3D7_1212700	organism=Plasmodium_falciparum_3D7 | product=eukaryotic translation initiation factor 3 subunit 10, putative | location=Pf3D7_12_v3:558047-562180(-) | length=1377 | sequence_SO=chromosome | SO=protein_coding	1.96	1	2	2	4	101.018	1.96	2	2	6.00102	1.96	2	2	1377	165.959	6.81494
	Sequence	# PSMs	# Proteins	# Protein Groups	Protein Group Accessions	Modifications	MH+ [Da]	A2	IonScore A2	Exp Value A2	A4	XCorr A4	# Missed Cleavages
	AVLAVLSIPVIGNK	2	1	1	PF3D7_1212700		1393.88	High	79	9.44194e-09	High	3.08213	0
	IEQEESNVDVTEK	2	1	1	PF3D7_1212700		1519.72	High	49.18	0.000434813	Medium	2.91889	0
PF3D7_1116800	organism=Plasmodium_falciparum_3D7 | product=heat shock protein 101 (HSP101) | location=Pf3D7_11_v3:636094-639511(-) | length=906 | sequence_SO=chromosome | SO=protein_coding	1.77	1	1	1	2	76.75	1.77	1	1	3.04292	1.77	1	1	906	102.81	9.14404
	Sequence	# PSMs	# Proteins	# Protein Groups	Protein Group Accessions	Modifications	MH+ [Da]	A2	IonScore A2	Exp Value A2	A4	XCorr A4	# Missed Cleavages
	IILFVDEIHLLLGAGK	2	1	1	PF3D7_1116800		1751.06	High	76.75	5.49507e-08	Medium	3.04292	0
PF3D7_1411400	organism=Plasmodium_falciparum_3D7 | product=plastid replication-repair enzyme (PREX) | location=Pf3D7_14_v3:461401-467451(-) | length=2016 | sequence_SO=chromosome | SO=protein_coding	1.69	1	1	1	1					4.4076	1.69	1	1	2016	235.671	8.88037
	Sequence	# PSMs	# Proteins	# Protein Groups	Protein Group Accessions	Modifications	MH+ [Da]	A2	IonScore A2	Exp Value A2	A4	XCorr A4	# Missed Cleavages
	VNNIDMIKTEIIDNSDMNNNKNVTLYVDSLENIK	1	1	1	PF3D7_1411400	T9(Phospho); T24(Phospho); S29(Phospho)	4163.8				High	4.4076	2
PF3D7_0612100	organism=Plasmodium_falciparum_3D7 | product=eukaryotic translation initiation factor 3 subunit L, putative | location=Pf3D7_06_v3:509160-511130(-) | length=656 | sequence_SO=chromosome | SO=protein_coding	1.68	1	1	1	1	53.16	1.68	1	1		0			656	78.0803	8.23584
	Sequence	# PSMs	# Proteins	# Protein Groups	Protein Group Accessions	Modifications	MH+ [Da]	A2	IonScore A2	Exp Value A2	A4	XCorr A4	# Missed Cleavages
	VLSQILIYLSK	1	1	1	PF3D7_0612100		1276.79	High	53.16	7.48741e-06			0
Q66K41	RecName: Full=Zinc finger protein 385C; - [Z385C_HUMAN]	1.66	1	1	1	1	0	1.66	1	1		0			422	44.0792	10.4038
	Sequence	# PSMs	# Proteins	# Protein Groups	Protein Group Accessions	Modifications	MH+ [Da]	A2	IonScore A2	Exp Value A2	A4	XCorr A4	# Missed Cleavages
	TPAGAVR	1	1	1	Q66K41		671.386	Medium	29.35	0.00598146			0
PF3D7_0818900	organism=Plasmodium_falciparum_3D7 | product=heat shock protein 70 (Hsp70) | location=Pf3D7_08_v3:860384-862417(+) | length=677 | sequence_SO=chromosome | SO=protein_coding	1.62	1	1	1	2	49.13	1.62	1	1	2.87639	1.62	1	1	677	73.8685	5.66846
	Sequence	# PSMs	# Proteins	# Protein Groups	Protein Group Accessions	Modifications	MH+ [Da]	A2	IonScore A2	Exp Value A2	A4	XCorr A4	# Missed Cleavages
	TITTILEWLEK	2	1	1	PF3D7_0818900		1346.76	High	49.13	0.00015639	Medium	2.87639	0
P02549	RecName: Full=Spectrin alpha chain, erythrocytic 1;AltName: Full=Erythroid alpha-spectrin; - [SPTA1_HUMAN]	1.61	1	2	2	3	47.52	0.7	1	1	6.11376	1.61	2	2	2419	279.842	5.04639
	Sequence	# PSMs	# Proteins	# Protein Groups	Protein Group Accessions	Modifications	MH+ [Da]	A2	IonScore A2	Exp Value A2	A4	XCorr A4	# Missed Cleavages
	IVDLGDNLEDALILDIK	2	1	1	P02549		1869.03	High	47.52	0.000195597	High	3.0461	0
	DLNTLAEDLLSSGTFNVDQIVK	1	1	1	P02549		2392.23				High	3.06765	0
Q9NRM1	RecName: Full=Enamelin;Flags: Precursor; - [ENAM_HUMAN]	1.58	1	1	1	1		0			3.22092	1.58	1	1	1142	128.705	6.82959
	Sequence	# PSMs	# Proteins	# Protein Groups	Protein Group Accessions	Modifications	MH+ [Da]	A2	IonScore A2	Exp Value A2	A4	XCorr A4	# Missed Cleavages
	DIISPTSILPGQRNSSEK	1	1	1	Q9NRM1	S16(Phospho)	2022.01				Medium	3.22092	1
P04040	RecName: Full=Catalase; EC=1.11.1.6; - [CATA_HUMAN]	1.52	1	1	1	1	44.21	1.52	1	1		0			527	59.7188	7.38623
	Sequence	# PSMs	# Proteins	# Protein Groups	Protein Group Accessions	Modifications	MH+ [Da]	A2	IonScore A2	Exp Value A2	A4	XCorr A4	# Missed Cleavages
	RNPQTHLK	1	1	1	P04040		993.562	High	44.21	0.000364142			1
P14618	RecName: Full=Pyruvate kinase isozymes M1/M2; EC=2.7.1.40;AltName: Full=Cytosolic thyroid hormone-binding protein; Short=CTHBP;AltName: Full=Opa-interacting protein 3; Short=OIP-3;AltName: Full=Pyruvate kinase 2/3;AltName: Full=Pyruvate kinase muscle isozyme;AltName: Full=Thyroid hormone-binding protein 1; Short=THBP1;AltName: Full=Tumor M2-PK;AltName: Full=p58; - [KPYM_HUMAN]	1.51	1	1	1	1	47.45	1.51	1	1		0			531	57.9	7.84033
	Sequence	# PSMs	# Proteins	# Protein Groups	Protein Group Accessions	Modifications	MH+ [Da]	A2	IonScore A2	Exp Value A2	A4	XCorr A4	# Missed Cleavages
	IENHEGVR	1	1	1	P14618		953.482	High	47.45	0.000454215			0
Q5T4F4	RecName: Full=Protrudin;AltName: Full=Zinc finger FYVE domain-containing protein 27; - [ZFY27_HUMAN]	1.46	1	1	1	1	0	1.46	1	1					411	45.8137	5.14795
	Sequence	# PSMs	# Proteins	# Protein Groups	Protein Group Accessions	Modifications	MH+ [Da]	A2	IonScore A2	Exp Value A2	A4	XCorr A4	# Missed Cleavages
	LTERLR	1	1	1	Q5T4F4		787.481	Medium	35.23	0.00601332			1
Q08554	RecName: Full=Desmocollin-1;AltName: Full=Cadherin family member 1;AltName: Full=Desmosomal glycoprotein 2/3; Short=DG2/DG3;Flags: Precursor; - [DSC1_HUMAN]	1.45	1	1	1	2	44.95	1.45	1	1	3.99719	1.45	1	1	894	99.9238	5.42725
	Sequence	# PSMs	# Proteins	# Protein Groups	Protein Group Accessions	Modifications	MH+ [Da]	A2	IonScore A2	Exp Value A2	A4	XCorr A4	# Missed Cleavages
	VQDQDLPNTPHSK	2	1	1	Q08554		1478.73	High	44.95	0.00101725	High	3.99719	0
Q8NFW8	RecName: Full=N-acylneuraminate cytidylyltransferase; EC=2.7.7.43;AltName: Full=CMP-N-acetylneuraminic acid synthase; Short=CMP-NeuNAc synthase; - [NEUA_HUMAN]	1.38	1	1	1	1	49.23	1.38	1	1		0			434	48.3487	7.92822
	Sequence	# PSMs	# Proteins	# Protein Groups	Protein Group Accessions	Modifications	MH+ [Da]	A2	IonScore A2	Exp Value A2	A4	XCorr A4	# Missed Cleavages
	SGIEVR	1	1	1	Q8NFW8		660.369	High	49.23	0.000381479			0
Q6NZI2	RecName: Full=Polymerase I and transcript release factor;AltName: Full=Cavin-1; - [PTRF_HUMAN]	1.28	1	1	1	1	38.26	1.28	1	1		0			390	43.4498	5.60498
	Sequence	# PSMs	# Proteins	# Protein Groups	Protein Group Accessions	Modifications	MH+ [Da]	A2	IonScore A2	Exp Value A2	A4	XCorr A4	# Missed Cleavages
	VDDFK	1	1	1	Q6NZI2		623.305	Medium	38.26	0.00161968			0
Q9UPQ3	RecName: Full=Arf-GAP with GTPase, ANK repeat and PH domain-containing protein 1; Short=AGAP-1;AltName: Full=Centaurin-gamma-2; Short=Cnt-g2;AltName: Full=GTP-binding and GTPase-activating protein 1; Short=GGAP1; - [AGAP1_HUMAN]	0.82	1	1	1	1	35.5	0.82	1	1		0			857	94.4115	7.94287
	Sequence	# PSMs	# Proteins	# Protein Groups	Protein Group Accessions	Modifications	MH+ [Da]	A2	IonScore A2	Exp Value A2	A4	XCorr A4	# Missed Cleavages
	LSNDLKR	1	1	1	Q9UPQ3		845.487	Medium	35.5	0.00549585			1
P11171	RecName: Full=Protein 4.1; Short=P4.1;AltName: Full=4.1R;AltName: Full=Band 4.1;AltName: Full=EPB4.1; - [41_HUMAN]	0.81	3	1	1	1	43.91	0.81	1	1		0			864	96.9573	5.57959
	Sequence	# PSMs	# Proteins	# Protein Groups	Protein Group Accessions	Modifications	MH+ [Da]	A2	IonScore A2	Exp Value A2	A4	XCorr A4	# Missed Cleavages
	GGISETR	1	3	1	P11171		719.369	Medium	43.91	0.00114617			0
Q6P2H3	RecName: Full=Centrosomal protein of 85 kDa;AltName: Full=Coiled-coil domain-containing protein 21; - [CEP85_HUMAN]	0.79	1	1	1	2	52.181	0.79	1	2		0			762	85.5862	5.99854
	Sequence	# PSMs	# Proteins	# Protein Groups	Protein Group Accessions	Modifications	MH+ [Da]	A2	IonScore A2	Exp Value A2	A4	XCorr A4	# Missed Cleavages
	PDVIKR	2	1	1	Q6P2H3		727.449	High	44.6	0.000209776			1
P15822	RecName: Full=Zinc finger protein 40;AltName: Full=Cirhin interaction protein; Short=CIRIP;AltName: Full=Gate keeper of apoptosis-activating protein; Short=GAAP;AltName: Full=Human immunodeficiency virus type I enhancer-binding protein 1; Short=HIV-EP1;AltName: Full=Major histocompatibility complex-binding protein 1; Short=MBP-1;AltName: Full=Positive regulatory domain II-binding factor 1; Short=…	0.77	1	1	1	1		0			2.79928	0.77	1	1	2718	296.681	7.84033
	Sequence	# PSMs	# Proteins	# Protein Groups	Protein Group Accessions	Modifications	MH+ [Da]	A2	IonScore A2	Exp Value A2	A4	XCorr A4	# Missed Cleavages
	DASEINSEQDKENSLIKSEPR	1	1	1	P15822	S7(Phospho)	2469.11				Medium	2.79928	2
Q7Z4N2	RecName: Full=Transient receptor potential cation channel subfamily M member 1;AltName: Full=Long transient receptor potential channel 1; Short=LTrpC1;AltName: Full=Melastatin-1; - [TRPM1_HUMAN]	0.5	1	1	1	2	40.4236	0.5	1	2		0			1603	182.062	6.84424
	Sequence	# PSMs	# Proteins	# Protein Groups	Protein Group Accessions	Modifications	MH+ [Da]	A2	IonScore A2	Exp Value A2	A4	XCorr A4	# Missed Cleavages
	KPPMATTK	2	1	1	Q7Z4N2	M4(Oxidation)	889.48	Medium	39.21	0.00381441			1
PF3D7_0721000	organism=Plasmodium_falciparum_3D7 | product=conserved Plasmodium membrane protein, unknown function | location=Pf3D7_07_v3:904143-914671(+) | length=3459 | sequence_SO=chromosome | SO=protein_coding	0.49	1	1	1	1					2.86014	0.49	1	1	3459	420.152	8.51416
	Sequence	# PSMs	# Proteins	# Protein Groups	Protein Group Accessions	Modifications	MH+ [Da]	A2	IonScore A2	Exp Value A2	A4	XCorr A4	# Missed Cleavages
	VKSSDNVLKYDECSPLK	1	1	1	PF3D7_0721000	S3(Phospho); C13(Carbamidomethyl)	2061.97				Medium	2.86014	2
Q9NPG3	RecName: Full=Ubinuclein-1;AltName: Full=HIRA-binding protein;AltName: Full=Protein VT4;AltName: Full=Ubiquitously expressed nuclear protein; - [UBN1_HUMAN]	0.44	2	1	1	1	0	0.44	1	1		0			1134	121.446	9.33447
	Sequence	# PSMs	# Proteins	# Protein Groups	Protein Group Accessions	Modifications	MH+ [Da]	A2	IonScore A2	Exp Value A2	A4	XCorr A4	# Missed Cleavages
	EPLQK	1	2	1	Q9NPG3		614.353	Medium	28.58	0.00644841			0
O60303	RecName: Full=Uncharacterized protein KIAA0556; - [K0556_HUMAN]	0.37	1	1	1	1	32.77	0.37	1	1		0			1618	180.806	5.87158
	Sequence	# PSMs	# Proteins	# Protein Groups	Protein Group Accessions	Modifications	MH+ [Da]	A2	IonScore A2	Exp Value A2	A4	XCorr A4	# Missed Cleavages
	DPVQLR	1	1	1	O60303		727.412	Medium	32.77	0.00472959			0
P20930	RecName: Full=Filaggrin; - [FILA_HUMAN]	0.17	1	1	1	1	36.25	0.17	1	1		0			4061	434.922	9.24658
	Sequence	# PSMs	# Proteins	# Protein Groups	Protein Group Accessions	Modifications	MH+ [Da]	A2	IonScore A2	Exp Value A2	A4	XCorr A4	# Missed Cleavages
	RPSSLER	1	1	1	P20930		844.466	Medium	36.25	0.00342664			1
PF3D7_1325400	organism=Plasmodium_falciparum_3D7 | product=conserved Plasmodium protein, unknown function | location=Pf3D7_13_v3:1052751-1063310(+) | length=3519 | sequence_SO=chromosome | SO=protein_coding	0.17	1	1	1	1	37.38	0.17	1	1		0			3519	418.824	6.75635
	Sequence	# PSMs	# Proteins	# Protein Groups	Protein Group Accessions	Modifications	MH+ [Da]	A2	IonScore A2	Exp Value A2	A4	XCorr A4	# Missed Cleavages
	DIMLIK	1	1	1	PF3D7_1325400		732.435	Medium	37.38	0.00329972			0
PF3D7_1475400	organism=Plasmodium_falciparum_3D7 | product=cysteine repeat modular protein 4 (CRMP4) | location=Pf3D7_14_v3:3087061-3105071(-) | length=5906 | sequence_SO=chromosome | SO=protein_coding	0.12	1	1	1	1	35.05	0.12	1	1		0			5906	700.473	8.1626
	Sequence	# PSMs	# Proteins	# Protein Groups	Protein Group Accessions	Modifications	MH+ [Da]	A2	IonScore A2	Exp Value A2	A4	XCorr A4	# Missed Cleavages
	DNNFLLK	1	1	1	PF3D7_1475400		863.456	Medium	35.05	0.00579888			0

## Sheet: HP1 IP#1_$HP1-GFP$_131210
Accession	Description	Score	Coverage	# Proteins	# Unique Peptides	# Peptides	# PSMs	# AAs	MW [kDa]	calc. pI
PfHP1-GFP	PfHP1-GFP	125.805	56.95	1	25	25	62	511	58.449	8.51416
	A2	Sequence	# PSMs	# Proteins	# Protein Groups	Protein Group Accessions	Modifications	ΔCn	XCorr	Charge	MH+ [Da]	ΔM [ppm]	RT [min]	# Missed Cleavages
	High	EIHSLYPSK	2	1	1	PfHP1-GFP		0	1.69079	2	1073.56	-2.10605	68.9388	0
	High	FEGDTLVNRIELK	1	1	1	PfHP1-GFP		0	1.78887	2	1533.84	6.35684	104.179	1
	High	FIcTTGK	2	1	1	PfHP1-GFP	C3(Carbamidomethyl)	0	1.86288	2	826.414	1.67692	53.7555	0
	High	GYsDDENTWEPESNLIHLTTFK	2	1	1	PfHP1-GFP	S3(Phospho)	0	1.49959	3	2676.17	6.25634	116.145	0
	High	GYSDDENTWEPESNLIHLTTFK	2	1	1	PfHP1-GFP		0	2.76522	3	2596.2	5.44677	114.45	0
	High	IRHNIEDGSVQLADHYQQNTPIGDGPVLLPDNHYLSTQSALSK	2	1	1	PfHP1-GFP		0	5.52615	4	4741.39	6.55779	108.928	1
	High	KLEFLASLK	2	1	1	PfHP1-GFP		0	2.7707	2	1048.64	3.747	103.199	1
	High	KSDEEDNESVK	2	1	1	PfHP1-GFP		0	3.30483	2	1279.57	0.457957	33.108	1
	High	KSsRGNR	1	1	1	PfHP1-GFP	S3(Phospho)	0	1.27331	2	884.404	-6.83754	51.1404	2
	High	LEFLASLK	1	1	1	PfHP1-GFP		0	2.52275	2	920.55	4.93066	109.014	0
	High	LEYNYNSHNVYIMADK	2	1	1	PfHP1-GFP		0	2.72811	3	1973.91	3.98465	95.4409	0
	High	mTGSDEEFEIGDILEIK	1	1	1	PfHP1-GFP	M1(Oxidation)	0	2.03107	2	1941.91	4.31247	117.174	0
	High	NESPQWVEETNIR	2	1	1	PfHP1-GFP		0	3.25813	2	1601.76	5.28937	92.615	0
	High	NESPQWVEETNIRR	1	1	1	PfHP1-GFP		0	1.45766	2	1757.87	5.62692	85.6795	1
	High	NGFIYLVK	2	1	1	PfHP1-GFP		0	2.38801	2	953.547	1.99212	104.926	0
	High	NHILAPTQEDDsIK	4	1	1	PfHP1-GFP	S12(Phospho)	0	2.67688	2	1660.77	7.41638	75.1201	0
	High	NHILAPTQEDDSIK	4	1	1	PfHP1-GFP		0	2.69685	2	1580.8	5.25746	73.7226	0
	High	NLHNVGDELYISVIHNINNK	6	1	1	PfHP1-GFP		0	5.67928	3	2306.2	3.95884	113.202	0
	High	NLSLSDNSLK	2	1	1	PfHP1-GFP		0	1.48137	2	1090.58	4.90559	82.4423	0
	High	NLSLsDNsLKK	1	1	1	PfHP1-GFP	S5(Phospho); S8(Phospho)	0	1.62173	2	1378.61	7.30196	77.4048	1
	High	RDHMVLLEFVTAAGITHGMDELYK	1	1	1	PfHP1-GFP		0	2.61335	4	2746.38	3.6564	118.467	1
	High	RTGHLNIK	4	1	1	PfHP1-GFP		0	2.94852	3	938.555	1.60648	41.4696	1
	High	SAmPEGYVQER	3	1	1	PfHP1-GFP	M3(Oxidation)	0	1.75391	2	1282.58	2.95317	64.6178	0
	High	SAMPEGYVQER	2	1	1	PfHP1-GFP		0	1.96686	2	1266.59	5.24026	74.4955	0
	High	SSLAPR	2	1	1	PfHP1-GFP		0	1.48303	2	630.359	2.51731	38.3249	0
	High	TGHLNIK	2	1	1	PfHP1-GFP		0	1.59661	2	782.452	0.0915465	45.4899	0
	High	TNFLSK	2	1	1	PfHP1-GFP		0	1.95097	2	709.389	2.12943	65.6589	0
	High	VIEYIYPQELLNFLLSR	4	1	1	PfHP1-GFP		0	4.07582	2	2110.17	4.57075	127.9	0

## Sheet: HP1 IP#2_$HP1-GFP$_140305
Accession	Description	Score	Coverage	# Proteins	# Unique Peptides	# Peptides	# PSMs	# AAs	MW [kDa]	calc. pI
PfHP1-GFP	PfHP1-GFP	213.714	62.62	1	26	26	90	511	58.449	8.51416
	A2	Sequence	# PSMs	# Proteins	# Protein Groups	Protein Group Accessions	Modifications	ΔCn	XCorr	Charge	MH+ [Da]	ΔM [ppm]	RT [min]	# Missed Cleavages
	High	NLHNVGDELYISVIHNINNK	5	1	1	PfHP1-GFP		0	6.27782	2	2306.21	8.75492	77.4311	0
	High	IRHNIEDGSVQLADHYQQNTPIGDGPVLLPDNHYLSTQSALSK	3	1	1	PfHP1-GFP		0	6.144	4	4741.4	9.13233	69.4792	1
	High	HENHVNDGNLLNVEDVYSVR	4	1	1	PfHP1-GFP		0	5.29644	2	2323.12	7.99017	64.6262	0
	High	FSVSGEGEGDATYGK	2	1	1	PfHP1-GFP		0	4.39838	2	1503.67	5.26107	48.7264	0
	High	NESPQWVEETNIR	4	1	1	PfHP1-GFP		0	4.19575	3	1601.76	5.39528	58.5087	0
	High	VIEYIYPQELLNFLLSR	4	1	1	PfHP1-GFP		0	4.09723	3	2110.17	4.99824	108.499	0
	High	NHILAPTQEDDSIK	2	1	1	PfHP1-GFP		0	3.93308	2	1580.8	5.72078	46.91	0
	High	GYSDDENTWEPESNLIHLTTFK	4	1	1	PfHP1-GFP		0	3.86356	3	2596.2	6.71627	79.3018	0
	High	mTGsDEEFEIGDILEIK	4	1	1	PfHP1-GFP	M1(Oxidation); S4(Phospho)	0	3.71901	2	2021.88	8.53815	88.7231	0
	High	NHILAPTQEDDsIK	4	1	1	PfHP1-GFP	S12(Phospho)	0	3.4891	2	1660.77	6.53436	47.67	0
	High	GEELFTGVVPILVELDGDVNGHK	2	1	1	PfHP1-GFP		0	3.33757	3	2437.28	7.04519	97.1129	0
	High	MtGSDEEFEIGDILEIK	4	1	1	PfHP1-GFP	T2(Phospho)	0	3.12142	2	2005.88	5.88865	90.0612	0
	High	mTGSDEEFEIGDILEIK	1	1	1	PfHP1-GFP	M1(Oxidation)	0	3.11055	2	1941.92	8.90128	84.5511	0
	High	SDEEDNEsVK	4	1	1	PfHP1-GFP	S8(Phospho)	0	3.08202	2	1231.44	3.92657	26.958	0
	High	LEYNYNSHNVYIMADK	2	1	1	PfHP1-GFP		0	2.99106	3	1973.92	5.46884	59.8402	0
	High	RTGHLNIK	4	1	1	PfHP1-GFP		0	2.95192	3	938.559	6.77641	31.4845	1
	High	NGFIYLVK	2	1	1	PfHP1-GFP		0	2.61197	2	953.55	4.55245	66.4016	0
	High	GySDDENTWEPESNLIHLTTFK	7	1	1	PfHP1-GFP	Y2(Phospho)	0	2.55842	2	2676.17	7.56135	83.2787	0
	High	KLEFLASLK	2	1	1	PfHP1-GFP		0	2.54421	2	1048.65	5.26029	65.2472	1
	High	LEFLASLK	2	1	1	PfHP1-GFP		0	2.36756	2	920.55	5.52738	69.4853	0
	High	KSDEEDNEsVK	2	1	1	PfHP1-GFP	S9(Phospho)	0	2.24832	2	1359.54	4.99373	25.2126	1
	High	sDEEDNEsVK	2	1	1	PfHP1-GFP	S1(Phospho); S8(Phospho)	0	2.19247	2	1311.41	5.53171	27.3445	0
	High	NESPQWVEETNIRR	3	1	1	PfHP1-GFP		0	2.14702	2	1757.87	6.66855	53.9365	1
	High	KsDEEDNEsVK	2	1	1	PfHP1-GFP	S2(Phospho); S9(Phospho)	0	2.09539	2	1439.51	5.20956	25.4635	1
	High	EIHSLYPSK	2	1	1	PfHP1-GFP		0	2.056	2	1073.56	2.10107	44.5697	0
	High	NLSLSDNSLK	2	1	1	PfHP1-GFP		0	2.04042	2	1090.58	4.56979	52.5946	0
	High	TGHLNIK	2	1	1	PfHP1-GFP		0	1.89808	2	782.454	2.43169	33.3653	0
	High	YRTAGGR	2	1	1	PfHP1-GFP		0	1.89392	2	780.414	4.27338	22.4985	1
	High	SAMPEGYVQER	2	1	1	PfHP1-GFP		0	1.79812	2	1266.58	4.08374	47.4148	0
	High	SAmPEGYVQER	1	1	1	PfHP1-GFP	M3(Oxidation)	0	1.75728	2	1282.58	3.23869	41.5095	0
	High	KSDEEDNESVK	1	1	1	PfHP1-GFP		0	1.53177	2	1279.57	4.94173	24.921	1
	High	FEGDTLVNRIELK	1	1	1	PfHP1-GFP		0	1.38907	3	1533.84	5.15431	65.5001	1
	High	EDGNILGHK	1	1	1	PfHP1-GFP		0	1.22072	2	982.499	3.98149	38.0546	0
	Medium	IELKGIDFK	1	1	1	PfHP1-GFP		0	1.13974	2	1062.61	-8.84459	26.8855	1
