# Supplementary material for: Mapping and functional analysis of heterochromatin protein 1 phosphorylation in the malaria parasite Plasmodium falciparum
Source: Sci Rep. 2019 Nov 13;9:16720. doi: 10.1038/s41598-019-53325-9 (PMC6853920; doi:10.1038/s41598-019-53325-9)
Supplement: Supplementary file 3 — Dataset 2 [file 41598_2019_53325_MOESM3_ESM.xlsx]

## Sheet: PfHP1-CK2 repl 1
Accession	Description	Score	Coverage	# Proteins	# Unique Peptides	# Peptides	# PSMs	# AAs	MW [kDa]	calc. pI
PfHP1	PfHP1	204.751	28.84	1	34	34	96	742	83.6561	6.96143
	A2	Sequence	# PSMs	# Proteins	# Protein Groups	Protein Group Accessions	Modifications	ΔCn	XCorr	Charge	MH+ [Da]	ΔM [ppm]	RT [min]	# Missed Cleavages
	High	HENHVNDGNLLNVEDVYSVR	7	1	1	PfHP1		0	5.90012	2	2323.11	0.2134	69.3921	0
	High	NLHNVGDELYISVIHNINNK	1	1	1	PfHP1		0	5.13989	3	2306.19	1.10054	82.4091	0
	High	NESPQWVEETNIR	3	1	1	PfHP1		0	4.75541	3	1601.76	1.39427	61.5583	0
	High	NLSLSDNSLKKsDEEDNESVK	4	1	1	PfHP1	S12(Phospho)	0	4.56546	3	2431.1	3.67047	51.6977	2
	High	NHILAPTQEDDSIK	7	1	1	PfHP1		0	4.43539	2	1580.79	0.31534	47.6038	0
	High	KSDEEDNESVK	5	1	1	PfHP1		0	4.14452	3	1279.57	1.71149	22.6504	1
	High	NHILAPTQEDDSIKSK	1	1	1	PfHP1		0	3.79569	3	1795.92	1.1276	44.3925	1
	High	HENHVNDGNLLNVEDVYSVRIK	1	1	1	PfHP1		0	3.29576	3	2564.29	1.86871	71.6487	1
	High	RTGHLNIK	5	1	1	PfHP1		0	3.17436	3	938.554	1.41138	29.0529	1
	High	SDEEDNESVK	2	1	1	PfHP1		0	3.12415	2	1151.47	1.4624	25.4555	0
	High	sDEEDNESVK	1	1	1	PfHP1	S1(Phospho)	0	3.05709	2	1231.44	1.84488	26.5848	0
	High	SLTNKLENKK	1	1	1	PfHP1		0	2.94151	2	1174.68	0.885356	34.0469	2
	High	SLTNKLENK	2	1	1	PfHP1		0	2.7064	2	1046.58	0.759772	37.5616	1
	High	LEFLASLK	1	1	1	PfHP1		0	2.62687	2	920.546	0.753576	74.4784	0
	High	NLSLSDNSLKK	1	1	1	PfHP1		0	2.40581	2	1218.67	0.98488	48.9351	1
	High	NGFIYLVK	3	1	1	PfHP1		0	2.38961	2	953.546	0.391907	71.455	0
	High	KmESLK	21	1	1	PfHP1	M2(Oxidation)	0	2.37722	2	751.401	-1.53434	23.2708	1
	High	GRSSLAPR	4	1	1	PfHP1		0	2.30538	2	843.48	0.975694	28.0019	1
	High	NLSLSDNSLK	2	1	1	PfHP1		0	2.26141	2	1090.58	1.65958	55.2037	0
	High	KKNGFIYLVK	1	1	1	PfHP1		0	2.07639	3	1209.74	2.31709	57.1732	2
	High	TNFLSK	1	1	1	PfHP1		0	2.04693	2	709.389	0.838847	44.2112	0
	High	TGHLNIK	1	1	1	PfHP1		0	2.0435	2	782.452	0.325561	32.0946	0
	High	KLEFLASLK	3	1	1	PfHP1		0	2.03731	2	1048.64	1.06962	70.2515	1
	High	VNDFKR	1	1	1	PfHP1		0	1.99051	2	778.422	1.16272	26.9885	1
	High	SSRGNRIVIK	2	1	1	PfHP1		0	1.92683	3	1129.68	-0.174439	32.9283	2
	High	FLYDGIR	1	1	1	PfHP1		0	1.8803	2	883.468	0.42631	62.7307	0
	High	NESPQWVEETNIRRTGHLNIK	1	1	1	PfHP1		0	1.85887	3	2521.29	0.134248	60.6664	2
	High	EIHSLYPSK	1	1	1	PfHP1		0	1.81708	2	1073.56	2.10107	45.9045	0
	High	KMESLK	1	1	1	PfHP1		0	1.81513	2	735.408	1.64315	26.6889	1
	High	NLSLSDNsLK	2	1	1	PfHP1	S8(Phospho)	0	1.80808	2	1170.54	1.10992	58.1638	0
	High	GNRIVIK	1	1	1	PfHP1		0	1.79862	2	799.515	0.671855	35.295	1
	High	GYSDDENTWEPESNLIHLTTFK	1	1	1	PfHP1		0	1.69877	3	2596.19	2.27301	85.572	0
	High	NESPQWVEETNIRR	2	1	1	PfHP1		0	1.6847	2	1757.86	0.210422	56.3742	1
	High	GRSSLAPRR	1	1	1	PfHP1		0	1.67486	2	999.582	1.51025	25.9103	2
	High	KsDEEDNESVK	1	1	1	PfHP1	S2(Phospho)	0	1.65514	2	1359.54	3.91628	23.8633	1
	High	SSLAPRR	1	1	1	PfHP1		0	1.54403	2	786.459	0.872942	26.3751	1
	High	DVGVDNAGAK	1	1	1	PfHP1		0	1.53516	2	945.464	0.461775	31.5948	0
	High	KNGFIYLVK	1	1	1	PfHP1		0	1.48763	2	1081.64	1.41828	63.0732	1

## Sheet: PfHP1-CK2 repl 2
Accession	Description	Score	Coverage	# Proteins	# Unique Peptides	# Peptides	# PSMs	# AAs	MW [kDa]	calc. pI
PfHP1	PfHP1	307.342	26.95	1	33	33	120	742	83.6561	6.96143
	A2	Sequence	# PSMs	# Proteins	# Protein Groups	Protein Group Accessions	Modifications	ΔCn	XCorr	Charge	MH+ [Da]	ΔM [ppm]	RT [min]	# Missed Cleavages
	High	HENHVNDGNLLNVEDVYSVRIK	5	1	1	PfHP1		0	6.57982	3	2564.29	0.0835625	71.6571	1
	High	HENHVNDGNLLNVEDVYSVR	11	1	1	PfHP1		0	6.20851	2	2323.11	1.05414	69.613	0
	High	NLHNVGDELYISVIHNINNK	3	1	1	PfHP1		0	5.15566	3	2306.19	0.385969	82.6341	0
	High	NHILAPTQEDDSIKSK	1	1	1	PfHP1		0	4.83421	3	1795.92	-0.197833	44.3002	1
	High	NESPQWVEETNIR	6	1	1	PfHP1		0	4.70129	3	1601.76	1.39427	61.611	0
	High	ILKNHILAPTQEDDSIK	1	1	1	PfHP1		0	4.29583	3	1935.05	-1.57228	53.771	1
	High	KSDEEDNESVK	7	1	1	PfHP1		0	4.28045	2	1279.57	1.79355	22.7641	1
	High	NLSLSDNSLKKsDEEDNESVK	2	1	1	PfHP1	S12(Phospho)	0	4.23794	3	2431.09	2.61602	51.7373	2
	High	NHILAPTQEDDSIK	8	1	1	PfHP1		0	4.04486	2	1580.79	0.31534	47.5875	0
	High	ANETNGDGKILK	1	1	1	PfHP1		0	3.58197	2	1259.66	0.511462	34.778	1
	High	KNLSLSDNSLKK	1	1	1	PfHP1		0	3.31476	3	1346.76	0.269926	42.2187	2
	High	SDEEDNESVK	2	1	1	PfHP1		0	3.13129	2	1151.47	0.190254	25.2944	0
	High	KsDEEDNESVK	1	1	1	PfHP1	S2(Phospho)	0	3.02965	2	1359.53	1.04306	23.8417	1
	High	SLTNKLENKK	1	1	1	PfHP1		0	2.85195	2	1174.68	0.0540124	33.92	2
	High	sDEEDNESVK	1	1	1	PfHP1	S1(Phospho)	0	2.80867	2	1231.44	1.44837	26.5437	0
	High	RTGHLNIK	9	1	1	PfHP1		0	2.77313	3	938.554	1.11874	28.9748	1
	High	NLSLSDNSLK	3	1	1	PfHP1		0	2.67543	2	1090.57	-0.802931	55.5926	0
	High	SLTNKLENK	1	1	1	PfHP1		0	2.58768	2	1046.58	-0.523233	37.5527	1
	High	NLSLSDNSLKK	1	1	1	PfHP1		0	2.47391	2	1218.67	-0.116955	48.8669	1
	High	GYSDDENTWEPESNLIHLTTFKK	1	1	1	PfHP1		0	2.45096	3	2724.28	1.20301	79.7869	1
	High	GRSSLAPR	4	1	1	PfHP1		0	2.35297	2	843.481	1.91639	26.6699	1
	High	KmESLK	25	1	1	PfHP1	M2(Oxidation)	0	2.33541	2	751.403	0.82129	20.1653	1
	High	KNLSLSDNSLK	1	1	1	PfHP1		0	2.32581	3	1218.67	-0.0278217	47.6254	1
	High	KLEFLASLK	4	1	1	PfHP1		0	2.31787	3	1048.64	0.940392	70.1022	1
	High	NGFIYLVK	4	1	1	PfHP1		0	2.28296	2	953.546	0.775958	71.5725	0
	High	GYSDDENTWEPESNLIHLTTFK	1	1	1	PfHP1		0	2.28124	3	2596.18	0.368735	85.7924	0
	High	LEFLASLK	2	1	1	PfHP1		0	2.22662	2	920.546	1.01879	74.6711	0
	High	TNFLSK	1	1	1	PfHP1		0	2.17004	2	709.389	1.52716	44.1712	0
	High	NESPQWVEETNIRR	3	1	1	PfHP1		0	2.15995	2	1757.86	0.765963	56.4424	1
	High	NGFIYLVKWK	1	1	1	PfHP1		0	2.13661	2	1267.72	-3.00645	78.8704	1
	High	TGHLNIK	1	1	1	PfHP1		0	2.13328	2	782.453	0.949601	32.0662	0
	High	VNDFKR	1	1	1	PfHP1		0	1.98371	2	778.421	0.927496	26.9936	1
	High	SSRGNRIVIK	2	1	1	PfHP1		0	1.80022	3	1129.68	0.635992	32.9532	2
	High	GNRIVIK	1	1	1	PfHP1		0	1.71807	2	799.515	0.137473	35.3298	1
	High	KMESLK	2	1	1	PfHP1		0	1.69794	2	735.407	0.23224	26.5324	1
	High	SSLAPR	1	1	1	PfHP1		0	1.60734	2	630.357	0.677613	28.0893	0

## Sheet: PfCD.H-CK2 repl 1
Accession	Description	Score	Coverage	# Proteins	# Unique Peptides	# Peptides	# PSMs	# AAs	MW [kDa]	calc. pI
PfCD.H	PfCD.H	265.116	49.27	1	24	24	97	343	39.1327	6.07471
	A2	Sequence	# PSMs	# Proteins	# Protein Groups	Protein Group Accessions	Modifications	ΔCn	XCorr	Charge	MH+ [Da]	ΔM [ppm]	RT [min]	# Missed Cleavages
	High	HENHVNDGNLLNVEDVYSVRIK	7	1	1	PfCD.H		0	6.70965	3	2564.29	0.511999	71.6373	1
	High	HENHVNDGNLLNVEDVYSVR	23	1	1	PfCD.H		0	4.41868	2	2323.11	0.108308	68.5276	0
	High	KSDEEDNESVK	6	1	1	PfCD.H		0	4.32571	2	1279.56	-0.114442	22.3618	1
	High	NHILAPTQEDDSIK	8	1	1	PfCD.H		0	4.27571	2	1580.79	-0.302428	47.2705	0
	High	NLSLSDNSLKKsDEEDNESVK	4	1	1	PfCD.H	S12(Phospho)	0	4.03157	3	2431.09	0.281155	51.4472	2
	High	NHILAPTQEDDSIKSK	1	1	1	PfCD.H		0	3.4401	3	1795.92	-0.197833	44.1612	1
	High	GYSDDENTWEPESNLIHLTTFKK	2	1	1	PfCD.H		0	3.13642	3	2724.27	-2.29204	79.3701	1
	High	SDEEDNESVK	3	1	1	PfCD.H		0	3.10443	2	1151.47	0.508292	25.0978	0
	High	sDEEDNESVK	1	1	1	PfCD.H	S1(Phospho)	0	2.98102	2	1231.43	-1.12897	26.3384	0
	High	NESPQWVEET	1	1	1	PfCD.H		0	2.89161	2	1218.53	0.21681	56.9652	0
	High	GETTTEAVDAATAEK	1	1	1	PfCD.H		0	2.87708	2	1493.7	1.42383	47.0676	0
	High	NLSLSDNSLK	3	1	1	PfCD.H		0	2.77266	2	1090.58	1.09992	54.5398	0
	High	KLEFLASLK	2	1	1	PfCD.H		0	2.69227	2	1048.64	1.53525	69.7243	1
	High	GYSDDENTWEPESNLIHLTTFK	3	1	1	PfCD.H		0	2.66224	3	2596.18	-0.124965	85.3373	0
	High	LEFLASLK	1	1	1	PfCD.H		0	2.55231	2	920.546	0.753576	74.5391	0
	High	KmESLK	19	1	1	PfCD.H	M2(Oxidation)	0	2.42007	2	751.403	1.1462	18.792	1
	High	SLTNKLENK	1	1	1	PfCD.H		0	2.38629	2	1046.58	-0.523233	37.3367	1
	High	ANETNGDGKILK	1	1	1	PfCD.H		0	2.37873	2	1259.66	0.802183	34.6041	1
	High	GRSSLAPR	3	1	1	PfCD.H		0	2.35034	2	843.48	0.396805	27.2193	1
	High	SLTNKLENKK	1	1	1	PfCD.H		0	2.22236	2	1174.68	0.261848	33.8644	2
	High	KNGFIYLVK	1	1	1	PfCD.H		0	2.21056	2	1081.64	0.17686	62.8762	1
	High	NGFIYLVKWK	1	1	1	PfCD.H		0	2.10489	2	1267.72	0.0748837	78.6857	1
	High	NLSLSDNSLKK	1	1	1	PfCD.H		0	2.10119	2	1218.67	1.28538	48.6069	1
	High	NGFIYLVK	2	1	1	PfCD.H		0	2.05902	2	953.546	0.775958	71.1607	0
	High	TNFLSK	1	1	1	PfCD.H		0	1.90595	2	709.388	-0.193623	43.8578	0

## Sheet: PfCD.H-CK2 repl 2
Accession	Description	Score	Coverage	# Proteins	# Unique Peptides	# Peptides	# PSMs	# AAs	MW [kDa]	calc. pI
PfCD.H	PfCD.H	246.208	46.65	1	24	24	85	343	39.1327	6.07471
	A2	Sequence	# PSMs	# Proteins	# Protein Groups	Protein Group Accessions	Modifications	ΔCn	XCorr	Charge	MH+ [Da]	ΔM [ppm]	RT [min]	# Missed Cleavages
	High	HENHVNDGNLLNVEDVYSVR	13	1	1	PfCD.H		0	5.90246	2	2323.11	0.2134	69.0038	0
	High	HENHVNDGNLLNVEDVYSVRIK	2	1	1	PfCD.H		0	5.89438	3	2564.29	1.65449	71.2308	1
	High	KSDEEDNESVK	8	1	1	PfCD.H		0	4.56797	2	1279.57	0.839556	23.0467	1
	High	NHILAPTQEDDSIK	13	1	1	PfCD.H		0	4.1856	2	1580.79	0.547002	47.8901	0
	High	GETTTEAVDAATAEK	1	1	1	PfCD.H		0	4.09757	2	1493.7	0.606592	47.167	0
	High	NLSLSDNSLKKsDEEDNESVK	2	1	1	PfCD.H	S12(Phospho)	0	3.30363	3	2431.09	2.01347	51.3333	2
	High	sDEEDNESVK	1	1	1	PfCD.H	S1(Phospho)	0	3.29747	2	1231.44	0.556218	26.4946	0
	High	NHILAPTQEDDSIKSK	1	1	1	PfCD.H		0	3.27841	3	1795.92	0.515862	44.2079	1
	High	NESPQWVEET	1	1	1	PfCD.H		0	3.25687	2	1218.53	1.91984	56.9065	0
	High	SDEEDNESVK	3	1	1	PfCD.H		0	3.14012	2	1151.47	1.03835	25.1964	0
	High	KsDEEDNESVK	1	1	1	PfCD.H	S2(Phospho)	0	2.96271	2	1359.53	1.85115	23.6911	1
	High	GYSDDENTWEPESNLIHLTTFKK	1	1	1	PfCD.H		0	2.94618	3	2724.28	0.127614	79.2566	1
	High	NKKLEFLASLK	1	1	1	PfCD.H		0	2.69943	2	1290.78	1.08868	62.6889	2
	High	SLTNKLENK	1	1	1	PfCD.H		0	2.66903	2	1046.58	0.759772	37.3519	1
	High	NLSLSDNSLKK	1	1	1	PfCD.H		0	2.58966	2	1218.67	0.283713	48.5545	1
	High	GYSDDENTWEPESNLIHLTTFK	2	1	1	PfCD.H		0	2.5726	3	2596.19	1.56772	85.0676	0
	High	LEFLASLK	1	1	1	PfCD.H		0	2.56597	2	920.546	0.886182	74.122	0
	High	GRSSLAPR	4	1	1	PfCD.H		0	2.49345	2	843.48	0.830972	28.1422	1
	High	NLSLsDNSLK	2	1	1	PfCD.H	S5(Phospho)	0	2.4851	2	1170.54	-0.141506	57.7586	0
	High	KmESLK	15	1	1	PfCD.H	M2(Oxidation)	0	2.47682	2	751.403	0.902518	9.67718	1
	High	KLEFLASLK	2	1	1	PfCD.H		0	2.38089	2	1048.64	0.720399	69.3431	1
	High	SLTNKLENKK	1	1	1	PfCD.H		0	2.33549	2	1174.68	1.40494	33.8262	2
	High	NGFIYLVK	3	1	1	PfCD.H		0	2.32634	2	953.545	-0.312188	70.3869	0
	High	NLSLSDNSLK	2	1	1	PfCD.H		0	2.18816	2	1090.57	0.76412	45.9888	0
	High	TNFLSK	1	1	1	PfCD.H		0	2.17762	2	709.389	1.09696	43.9258	0
	High	NGFIYLVKWK	1	1	1	PfCD.H		0	2.09085	2	1267.72	1.13409	78.3688	1
	High	KKNGFIYLVK	1	1	1	PfCD.H		0	2.0097	2	1209.74	1.26869	56.7752	2

## Sheet:  PfHP1 neg. control
Accession	Description	ΣCoverage	Σ# Proteins	Σ# Unique Peptides	Σ# Peptides	Σ# PSMs	Score A2	Coverage A2	# Peptides A2	# PSM A2	Score B2	Coverage B2	# Peptides B2	# PSM B2	# AAs	MW [kDa]	calc. pI
PfHP1	PfHP1	24.12	1	20	20	837	1417.14	24.12	19	405	1473.68	19.95	16	432	742	83.6561	6.96143
	Sequence	# PSMs	# Proteins	# Protein Groups	Protein Group Accessions	Modifications	MH+ [Da]	A2	XCorr A2	B2	XCorr B2	# Missed Cleavages
	NLHNVGDELYISVIHNINNK	160	1	1	PfHP1		2306.2	High	6.39072	High	6.13907	0
	HENHVNDGNLLNVEDVYSVRIK	487	1	1	PfHP1		2564.3	High	6.29731	High	6.45081	1
	HENHVNDGNLLNVEDVYSVR	76	1	1	PfHP1		2323.12	High	4.97651	High	5.34341	0
	GYSDDENTWEPESNLIHLTTFKK	5	1	1	PfHP1		2724.29	High	4.74664	High	3.58341	1
	KSDEEDNESVK	14	1	1	PfHP1		1279.57	High	4.18661	High	4.28733	1
	VIEYIYPQELLNFLLSR	1	1	1	PfHP1		2110.16	High	4.17718			0
	NESPQWVEETNIR	6	1	1	PfHP1		1601.76	High	4.14055	High	3.69538	0
	GYSDDENTWEPESNLIHLTTFK	12	1	1	PfHP1		2596.2	High	4.03132	High	3.98113	0
	NHILAPTQEDDSIK	22	1	1	PfHP1		1580.79	High	3.9906	High	3.88994	0
	SDEEDNESVK	8	1	1	PfHP1		1151.47	High	2.77533	High	2.86074	0
	KLEFLASLK	12	1	1	PfHP1		1048.65	High	2.77351	High	2.34117	1
	NESPQWVEETNIRRTGHLNIK	1	1	1	PfHP1		2521.3	High	2.75558			2
	LEFLASLK	3	1	1	PfHP1		920.549	High	2.66828	High	2.12825	0
	RTGHLNIK	5	1	1	PfHP1		938.555	High	2.64632			1
	SLTNKLENKK	2	1	1	PfHP1		1174.68	High	2.423	High	2.4913	2
	NLSLSDNSLK	3	1	1	PfHP1		1090.58	High	2.39765	High	2.17493	0
	GRSSLAPR	9	1	1	PfHP1		843.482	High	2.38784	High	2.22536	1
	NGFIYLVK	7	1	1	PfHP1		953.548	High	2.24871	High	2.06385	0
	KMESLK	3	1	1	PfHP1	M2(Oxidation)	751.403	High	2.18362			1
	NLSLSDNSLKK	1	1	1	PfHP1		1218.67			High	2.18162	1

## Sheet: PfHP1_GSK3
Accession	Description	ΣCoverage	Σ# Proteins	Σ# Unique Peptides	Σ# Peptides	Σ# PSMs	Score A2	Coverage A2	# Peptides A2	# PSM A2	Score B2	Coverage B2	# Peptides B2	# PSM B2	# AAs	MW [kDa]	calc. pI
PfHP1	PfHP1	24.12	1	22	22	808	1335.34	23.32	21	387	1468.16	22.78	17	421	742	83.6561	6.96143
	Sequence	# PSMs	# Proteins	# Protein Groups	Protein Group Accessions	Modifications	MH+ [Da]	A2	XCorr A2	B2	XCorr B2	# Missed Cleavages
	HENHVNDGNLLNVEDVYSVRIK	369	1	1	PfHP1		2564.3	High	7.71547	High	6.12863	1
	NLHNVGDELYISVIHNINNK	242	1	1	PfHP1		2306.2	High	6.52475	High	6.49833	0
	HENHVNDGNLLNVEDVYSVR	64	1	1	PfHP1		2323.12	High	5.7448	High	5.35122	0
	NESPQWVEETNIR	7	1	1	PfHP1		1601.76	High	4.7371	High	2.9105	0
	VIEYIYPQELLNFLLSR	6	1	1	PfHP1		2110.17	High	4.69063	High	4.24836	0
	GYSDDENTWEPESNLIHLTTFKK	8	1	1	PfHP1		2724.3	High	4.47776	High	4.81651	1
	KSDEEDNESVK	17	1	1	PfHP1		1279.57	High	4.4524	High	4.16273	1
	GYSDDENTWEPESNLIHLTTFK	12	1	1	PfHP1		2596.21	High	4.30783	High	4.7343	0
	NHILAPTQEDDSIK	13	1	1	PfHP1		1580.8	High	3.75959	High	3.92236	0
	SDEEDNESVK	6	1	1	PfHP1		1151.48	High	2.86856	High	2.76968	0
	KLEFLASLK	20	1	1	PfHP1		1048.65	High	2.60907	High	2.65302	1
	SLTNKLENK	1	1	1	PfHP1		1046.59	High	2.60101			1
	GRSSLAPR	6	1	1	PfHP1		843.484	High	2.53918	High	2.16257	1
	LEFLASLK	5	1	1	PfHP1		920.55	High	2.4356	High	2.19311	0
	RTGHLNIK	7	1	1	PfHP1		938.558	High	2.41879	High	2.40737	1
	KNGFIYLVK	1	1	1	PfHP1		1081.65	High	2.41447			1
	NGFIYLVK	14	1	1	PfHP1		953.549	High	2.26843	High	2.3642	0
	NLSLSDNSLK	3	1	1	PfHP1		1090.58	High	2.23983			0
	NLSLSDNSLKK	2	1	1	PfHP1		1218.68	High	2.2197	High	2.05663	1
	NESPQWVEETNIRRTGHLNIK	1	1	1	PfHP1		2521.3	High	2.06935			2
	TGHLNIK	1	1	1	PfHP1		782.454	High	2.04192			0
	KMESLK	3	1	1	PfHP1	M2(Oxidation)	751.405			High	2.04416	1
